# Supplementary material for: Physiological extremes of the human blood metabolome: A metabolomics analysis of highly glycolytic, oxidative, and anabolic athletes
Source: Physiol Rep. 2021 Jun 21;9(12):e14885. doi: 10.14814/phy2.14885 (PMC8215680; doi:10.14814/phy2.14885)
Supplement: Supplementary file 1 — Supplementary Material [file PHY2-9-e14885-s001.xlsx]

## Sheet: Title page
Physiological extremes of the human blood metabolome: a metabolomics analysis of highly glycolytic, oxidative and anabolic athletes
Daniela Schranner, Martin Schönfelder, Werner Römisch-Margl, Johannes Scherr, Jürgen Schlegel, Otto Zelger, Annett Riermeier, Stephanie Kaps, Cornelia Prehn, Jerzy Adamski, Quirin Soehnlein, Fabian Stöcker, Florian Kreuzpointner, Martin Halle, Gabi Kastenmüller & Henning Wackerhage
This file contains the following supplemantary material:
Supplementary Table S1. Inclusion and exclusion criteria for the study.
Supplementary Table S2. Anthropometric characteristics, self-reported exercise training, nutritional supplement intake and medication intake for each subject.
Supplementary Table S3. List of all measured 188 metabolites and 44 biologically relevant metabolite ratios or sums.
Supplementary Table S4. Variable importance in projection (VIP) scores and loadings for component 1 and component 2 within the PLS-DA plot for all quality controlled 151 metabolites and 43 ratios or sums.
Supplementary Table S5. Concentration changes from baseline to post-exercise from the paired t-test (parametric) and from a Wilcoxon signed rank test (non-parametric) for all subjects.*Boldfaced metabolites are significant on a Bonferroni level (p<2.39E-04) in the t-test. Δ Log2 fold changes are calculated as: mean(log2 (post-exercise) - log2 (baseline))
Supplementary Table S6. Estimates and p-values of the differences in metabolite fold-change between each group and all other participants. Calculations were performed using a t-test (parametric) and a Wilcoxon rank test (non-parametric).
Supplementary Table S7. Dietary plan that was followed by all participants the day before testing.
Supplementary Figure S1. Quality measures of the PLS-DA model and loading plot with metabolite loadings for component 1 and component 2.
Supplementary Figure S2. Comparison of PLS-DA scores when using 194 metabolite measures (left) (including metabolites, ratios and sums) and when using metabolites only (right).
Supplementary Figure S3. Respiratory exchange ratio curves during the course of the graded cycle ergometry test to exhaustion.

## Sheet: Table S1
Supplementary Table S1. Inclusion and exclusion criteria for the study.
Participants	Inclusion criteria	Exclusion criteria
All participants	between 18-35 years of age	history of cardiovascular, pneumological, metabolic or neoplastic diseases acute illness (like fever, cold, flu or orthopaedic) BMI > 35 kg/cm² (except natural bodybuilders) excessive caffeine consumption (equals more than 750 mg caffeine per day) long-distance flight (>3 time zones) during the last 4 weeks prior to the study intake of melatonin during the last 4 weeks prior to the study use of p…
All athletes	one regional or national competition within their discipline per year over the last two years
Endurance athletes	> 7 hours of endurance training per week or VO2max ≥ 60 ml/min/kg
Natural bodybuilder	> 5 hours of hypertrophy training per week
Sprinters	> 5 hours of sprint training per week
Control group	< 3 hours of exercise per week

## Sheet: Table S2
Supplementary Table S2. Anthropometric characteristics, self-reported exercise training, nutritional supplement intake and medication intake for each subject. ▲ mean duration during the last 4 weeks before the study. * this was not a regular medication intake
Participant ID	Group	Weight (kg)	Height (cm)	BMI (kg/m²)	Bodyfat (%)	Upper arm circumference (cm)	Thigh circumference (cm)	Upper arm subcutaneous fat (mm)	Thigh subcutaneous fat (mm)	Resting heart rate (bpm)	Resting blood pressure (mmHg)	VO2max (ml/kg/min)	Ventilatory threshold 1 (ml/kg/min)	Relative peak power output (W/kg)	Maximum respiratory exchange ratio (RER) achieved	Oxygen Ventilation Equivalent at Exhaustion (VE/VO2)	Lactate 4 min after exercise (mmol/l)	Lactate 10 min after exercise (mmol/l)	Reactive strength (RSI - drop jump)	Hand grip strength (kg)	Exercise training min/week▲			Mean daily dietary intakes					Mean daily supplement intake	Medication intake
															Criteria: >1.0	Criteria: >30.0					Endurance	Resistance	Speed	Calories (kcal)	Carbohydrates (g)	Proteins (g)	Proteins (g/kg)	Fats (g)
C1	Control	97.3	195	25.5884	20.7934	32	58.5	12.5	19.5	64	150/90	49.1	28.8	4.23433	1.16	41	11.98	10.06	118.3	70	15	0	0	1002.19	72.31	44.77	0.460123	56.32	-	-
C2	Control	74.7	182.9	22.3302	11.6218	28	48.5	9	15	58	120/70	49.8	23.6	4.44444	1.14	35.5	13.43	12.99	141.361	57	150	0	0	2377.8	254.6	82.52	1.10469	89.22	-	-
C3	Control	100.8	189	28.2187	30.595	33.5	58	25	31	76	150/80	38	24.8	3.28373	1.21	36	11.78	10.77	61.2245	50	0	0	0	1856.97	253.59	49.47	0.490774	60.54	-	-
C4	Control	79.5	186	22.9795	12.363	27	52	11	16	81	140/80	45.6	27.4	3.67296	1.15	43.9	10.7	14.4	122.642	60	0	0	0	2546.04	277.31	129.05	1.62327	96.08	-	-
B1	Natural Bodybuilding	75.2	172	25.4191	9.54662	32	56.5	7	9	55	130/80	43	24.5	3.65691	1.23	38.5	9.12	8.71	161.29	65	30	180	480	2189.24	197.55	150.92	2.00691	79.01	-	-
B2	Natural Bodybuilding	91.8	177.3	29.2028	11.3043	37	69	6.5	9.5	61	130/80	41.8	23.9	3.58388	1.04	40.3	9.25	10.37	90.9091	62.4	90	540	60	2734.51	244.42	307.34	3.34793	81.21	4 capsules leucine , 2 capsules yellow tharm lsp , 4 creatine (kreabase), 10 g arginizer, tribulutions , 15 g intrarush, 2 capsules gingko royal	-
B3	Natural Bodybuilding	58.5	161.1	22.5406	9.34742	27.5	51	6	8	58	105/70	38.5	30.6	3.62393	1.18	39.9	11.33	12.55	126.168	52	60	720	0	2466.95	254.39	171.87	2.93795	67.27	4 g creatin monohydrate, 1.3 g magnesium citrate, 1 g glucosamin , 1000 mg vitamin D3, 2680 mg omega 3 capsules (18% epa, 12%dha), 25 g zinc	-
B4	Natural Bodybuilding	90.3	177	28.8231	12.0632	36	61.5	6	14	51	125/75	43.8	29.6	4.00886	1.11	35.3	9.1	5.19	123.596	70	138	210	0	2738.77	340.26	128.01	1.41761	82.47	1x multimineral , 1x vitamin B complex, 1x vitamin E, 1x vitamin A + D, 6 g MSM	75 mg diclofenac natriumΔ, 4 pills Neo Angin Δ
E1	Endurance	65	179.6	20.1512	8.17889	24.5	51	6	8.5	42	110/70	52.9	38.5	5.38462	0.99	25.3	4.96	2.68	161.29	53	720	120	90	1616.73	217.1	53.94	0.829846	50.8	-	-
E2	Endurance	73	180.6	22.3814	8.58961	28	51.5	5.5	11	85	140/80	57.3	40.6	6.23288	1.13	39.6	12.97	7.36	223.684	50	660	120	0	3638.4	427.38	146.97	2.01329	154.35	40 g aktiv hoch 3 isoton	-
E3	Endurance	82.1	180.4	25.2273	8.39582	30	57.5	7	9	50	115/80	62.7	53.4	5.93179	1.16	31.9	9.87	6.4	130.233	54	750	60	30	2223.89	234.64	149.69	1.82326	54.02	4 x basica direct	-
E4	Endurance	81.7	187	23.3636	5.8209	29	55	5	3	38	125/80	68.9	52.6	5.91187	1.04	31	8.98	6.14	150.538	54	750	150	240	2665.6	310.25	77.93	0.953856	110.85	2 tbsp. Basic minerals (Sponsor)	-
E5	Endurance	78.5	189.6	21.837	6.50966	29	52	5	4	47	130/90	69.2	49.9	5.75796	0.98	34.5	NA	NA	160.92	46	1500	0	0	2804.69	347.71	131.26	1.6721	84.92	25 mg vitamin D3, 1000 mg vitamin B12, 150 mg calcium, 125 mg magnesium, 100 mcg chrom, 26 mg iron, 40 mg vitamin C, 50 mcg calciumiodid, 1 mg cuprum, 2 mg mangan, 100 mcg selen, 12.5 mg zinc, prostamed	0.85 g melatonin, 86 mg alpha-lipoic acid
E6	Endurance	64	180.8	19.5787	7.76879	28	41.2	10.5	10.5	46	110/70	70.4	52.5	6.125	1.18	30.3	10.72	6.92	158.47	52	510	60	30	3215.65	344.31	146.35	2.28672	123.36	1 stick basica direct, 51 mg vitamin C, 27 g magnesium	200 mg paracetamol*
S1	Sprint	96.5	201	23.8855	4.80557	30	62	5	5.5	52	130/85	51.3	27.2	4.99482	1.1	31.8	12.43	9.83	175.532	68	120	300	600	4178.32	482.994	162.957	1.68867	162.223	1 tbsp Cellagon aurum, 200 ml Cellagon T.GO, 400 ml arginin powder	-
S2	Sprint	79.3	186.6	22.7746	6.14587	29	57	5	7	53	115/60	43.1	17.9	4.77932	1.51	35.9	13.16	13.59	258.993	64	180	150	150	2669.17	318.61	137.94	1.73947	86.23	71 mg magnesium, 7 g nutritect basis	10 mg ceterizine, nose spray levocabastin, xylometazolin, 2 hubs salbutamol per week (with perscription)
S3	Sprint	68.6	186.7	19.6805	4.85657	25	50.5	6	3	62	125/80	56	27.6	4.62099	1.14	40	15.3	15.55	197.674	54	210	165	240	2911.35	358.62	99.2	1.44606	106.39	-	-
S4	Sprint	75.5	189.8	20.9582	6.42059	29.5	56	5	7	57	140/80	58.9	35.3	5.0596	1.08	37.4	10.8	6.44	190.476	57	240	180	180	3674.28	319.29	286.11	3.78954	173.825	86 mg magnesium, weekly 2-3x 50 g myprotein protein powder	-
S5	Sprint	71	179.4	22.0604	5.46033	28	51.5	7	6.5	69	120/85	53.6	28.7	4.67606	1.34	43.3	13.51	11.66	265.432	58	60	240	300	2720.72	314.88	94.99	1.33789	87.44	-	-
													10.72

## Sheet: Table S3
Supplementary Table S3. List of all measured 188 metabolites and 44 biologically relevant metabolite ratios or sums. Metabolites, ratios or sums that did not meet quality criteria are marked in red and were excluded from further analyses. Δ= missing values for more than 90% of the samples, ▲= exclusion if coefficient of variation > 25% , ■ exclusion if limit of detection is below specified LOD fo…
Metabolite	Metabolite names of selected potential isobars within ± 0.5 Da	MissingnessΔ	<LOD■	CV sample	CV reference sample▲	Mean BL Control (umol/l)	Mean baseline Bodybuilding (umol/l)	Mean baseline Endurance (umol/l)	Mean baseline Sprint (umol/l)	Mean post-exercise Control (umol/l)	Mean post-exercise Bodybuilding (umol/l)	Mean post-exercise Endurance (umol/l)	Mean post-exercise Sprint (umol/l)	Class	Super Class
Ac-Orn	Acetylornithine	0	0	0.576423	0.0671873	1.07425	0.76225	1.4775	0.8508	1.139	0.7745	1.71583	0.994	Amino Acids and Derivatives	Amino Acids, Peptides, and Analogues
ADMA	Asymmetric dimethylarginine	0	0	0.246481	0.197172	0.49725	0.4085	0.552167	0.505	0.60475	0.3455	0.542	0.4502	Amino Acids and Derivatives	Amino Acids, Peptides, and Analogues
Ala	beta-Alanine L-Alanine D-Alanine	0	0	0.246905	0.0495019	309.25	345	353.333	319.6	488.5	461.75	537.333	532.4	Amino Acids and Derivatives	Amino Acids, Peptides, and Analogues
alpha-AAA	L-2-Aminoadipic acid	0	0.131579	0.323398	0.0337435	0.52075	0.49875	0.422333	0.588	0.759	0.71575	0.629333	0.8004	Amino Acids and Derivatives	Amino Acids, Peptides, and Analogues
Arg	L-Arginine D-Arginine	0	0	0.119369	0.0625713	90.925	98.625	99.1	99.78	91.475	98.575	100.167	103.48	Amino Acids and Derivatives	Amino Acids, Peptides, and Analogues
Asn	L-Asparagine D-Asparagine	0	0	0.125863	0.0475675	52.525	56.975	55.8833	61.18	50.15	50.575	50.4833	59.8	Amino Acids and Derivatives	Amino Acids, Peptides, and Analogues
Asp	L-Aspartic acid D-Aspartic acid	0	0	0.191432	0.0439937	15.925	13.6	14.4	13.16	18.625	14.925	17.1167	16.26	Amino Acids and Derivatives	Amino Acids, Peptides, and Analogues
C0	L-Carnitine D-Carnitine	0	0	0.237649	0.032793	38.175	33.425	29.6667	43.02	36.475	32.525	28.45	39.4	Alkylamines	Aliphatic Acyclic Compounds
C10	Decanoylcarnitine Decanoyl-L-carnitine	0	0	0.465408	0.0363285	0.327	0.195	0.326333	0.252	0.27225	0.17475	0.373	0.277	Fatty Acid Esters	Lipids
C12	Dodecanoylcarnitine Dodecanoyl-L-carnitine	0	0.315789	0.471384	0.0311523	0.1375	0.075	0.1405	0.1204	0.122	0.074	0.166167	0.133	Fatty Acid Esters	Lipids
C14	C14	0	0.236842	0.341048	0.112743	0.0455	0.02775	0.0438333	0.035	0.0435	0.03275	0.0543333	0.046	Fatty Acid Esters	Lipids
C14:1	cis-5-Tetradecenoylcarnitine	0	0	0.528515	0.0409735	0.109	0.0485	0.0888333	0.0836	0.10125	0.05375	0.120167	0.094	Fatty Acid Esters	Lipids
C14:2	C14:2	0	0.0526316	0.436171	0.0773763	0.03775	0.019	0.0331667	0.0336	0.03275	0.018	0.04	0.0346	Fatty Acid Esters	Lipids
C14:2-OH	C14:2-OH	0	0.236842	0.240402	0.102032	0.01125	0.00925	0.0113333	0.0104	0.0085	0.0085	0.012	0.011	Fatty Acid Esters	Lipids
C16	Hexadecanoylcarnitine L-Palmitoylcarnitine D-Palmitoylcarnitine Palmitoylcarnitine	0	0	0.30358	0.112286	0.127	0.10025	0.107833	0.089	0.124	0.099	0.119167	0.0994	Fatty Acid Esters	Lipids
C16:1-OH	C16:1-OH	0	0.289474	0.218699	0.236965	0.00975	0.00775	0.01	0.009	0.01075	0.01025	0.0105	0.0106	Hydroxy Acids and Derivatives	Organic Acids and Derivatives
C18	Octadecanoylcarnitine Stearoylcarnitine	0	0	0.264991	0.141417	0.0475	0.032	0.043	0.037	0.04875	0.03375	0.055	0.0406	Fatty Acid Esters	Lipids
C18:1	Oleoylcarnitine Elaidic carnitine	0	0	0.300593	0.0155337	0.1605	0.1075	0.129167	0.125	0.15525	0.10925	0.155167	0.1376	Fatty Acid Esters	Lipids
C18:2	Linoelaidylcarnitine	0	0	0.243063	0.0703607	0.04525	0.034	0.0406667	0.0392	0.04375	0.037	0.0496667	0.0472	Fatty Acid Esters	Lipids
C2	Acetyl-L-carnitine Acetylcarnitine	0	0	0.429502	0.0376995	6.955	4.8025	6.52833	6.992	9.525	6.97	10.5217	11.914	Fatty Acid Esters	Lipids
C3	Propionylcarnitine Propionyl-L-carnitine	0	0	0.402715	0.0847374	0.4325	0.33625	0.2955	0.4638	0.53275	0.4315	0.521167	0.6368	Fatty Acid Esters	Lipids
C3-DC (C4-OH)	Malonylcarnitine Hydroxybutyrylcarnitine Malonyl-D-carnitine Malonyl-L-carnitine	0	0.236842	0.316319	0.0367599	0.04575	0.03825	0.0581667	0.0536	0.03775	0.0355	0.054	0.0432	Fatty Acid Esters	Lipids
C4	Isobutyryl-L-carnitine Isobutyrylcarnitine Butyryl-L-carnitine Butyrylcarnitine	0	0	0.339286	0.0854774	0.2295	0.1785	0.174	0.2768	0.242	0.20175	0.248833	0.3252	Fatty Acid Esters	Lipids
C5	Isovalerylcarnitine Valerylcarnitine Pivaloylcarnitine 2-Methylbutyrylcarnitine Isovalery-L-carnitine Valeryl-L-carnitine	0	0	0.260826	0.03369	0.1835	0.1125	0.168167	0.2046	0.1805	0.1425	0.159	0.2138	Fatty Acid Esters	Lipids
C7-DC	Pimelylcarnitine	0	0.289474	0.372751	0.0719549	0.04725	0.036	0.0575	0.0452	0.0445	0.0295	0.0486667	0.045	Carboxylic Acids and Derivatives	Organic Acids and Derivatives
C8	Octanoyl-L-carnitine Octanoylcarnitine	0	0.184211	0.414417	0.0427472	0.2035	0.13775	0.193667	0.1586	0.169	0.11	0.1985	0.1474	Fatty Acid Esters	Lipids
C9	2,6 Dimethylheptanoylcarnitine	0	0.0263158	0.291865	0.149492	0.03425	0.027	0.0395	0.035	0.041	0.02975	0.0395	0.041	Fatty Acid Esters	Lipids
Cit	Citrulline L-Citrulline	0	0	0.146446	0.0594015	37.375	32.25	36.4333	38.56	34.25	29.275	34.4167	36.64	Amino Acids and Derivatives	Amino Acids, Peptides, and Analogues
Creatinine	Creatinine	0	0	0.126856	0.0261111	97.325	106.175	94.0167	106.48	99	105.275	97.2	116	Lactams	Aliphatic Heteromonocyclic Compounds
Gln	L-Glutamine D-Glutamine	0	0	0.082209	0.0760292	606.75	631.25	630.5	640.4	592.5	619.5	658.333	689.6	Amino Acids and Derivatives	Amino Acids, Peptides, and Analogues
Glu	L-Glutamic acid D-Glutamic acid	0	0	0.455874	0.0518544	53.4	21.375	18.5833	44.42	49.925	34.675	34.7	43.64	Amino Acids and Derivatives	Amino Acids, Peptides, and Analogues
Gly	Glycine	0	0	0.145913	0.0540548	243.25	269.5	292.333	283.6	224	238.5	278.667	250.8	Amino Acids and Derivatives	Amino Acids, Peptides, and Analogues
H1	D-Glucose D-Galactose D-Mannose Beta-D-Glucose D-Fructose D-Fructose L-Sorbose Alpha-D-Glucose D-Tagatose Beta-D-Galactose L-Glucose	0	0	0.254981	0.025308	4889.75	4810.75	4778.67	5017	5444.25	5934.75	7854.83	6176.6	Monosaccharides	Carbohydrates and Carbohydrate Conjugates
His	L-Histidine	0	0	0.121078	0.0771097	87.325	84.325	86.1167	89.66	81.725	81.25	89.6333	94.58	Amino Acids and Derivatives	Amino Acids, Peptides, and Analogues
Ile	L-Isoleucine Allo-L-Isoleucine	0	0	0.265774	0.0634234	94.525	73.225	82.7	118.9	77.6	65.575	79.5333	108.9	Amino Acids and Derivatives	Amino Acids, Peptides, and Analogues
Kynurenine	L-Kynurenine	0	0	0.196546	0.0817696	2.9625	2.58	3.11667	3.114	2.72	2.2875	3.04333	2.99	Amino Acids and Derivatives	Amino Acids, Peptides, and Analogues
Leu	L-Leucine beta-Leucine D-beta-Leucine	0	0	0.202886	0.0817939	184	148	163.5	212.8	154.75	132.5	156.667	191.6	Amino Acids and Derivatives	Amino Acids, Peptides, and Analogues
Lys	L-Lysine D-Lysine	0	0	0.143193	0.0486235	159.75	150.5	146.167	150.2	167.25	165.25	171.333	185.2	Amino Acids and Derivatives	Amino Acids, Peptides, and Analogues
Met	L-Methionine	0	0	0.15444	0.0841437	26.55	27.6	28.4	32.42	23.825	25.7	28.4167	32.04	Amino Acids and Derivatives	Amino Acids, Peptides, and Analogues
Met-SO	L-Methionine sulfoxide	0	0.0263158	0.174563	0.0976024	0.4215	0.454	0.416667	0.5136	0.433	0.43	0.415	0.4646	Amino Acids and Derivatives	Amino Acids, Peptides, and Analogues
Orn	Ornithine L-Ornithine D-Ornithine	0	0	0.159851	0.0408293	70.6	58.1	66.8333	71.46	62.475	54.125	64.1833	67.34	Amino Acids and Derivatives	Amino Acids, Peptides, and Analogues
PC aa C24:0	PC 24:0	0	0	0.356227	0.162111	0.095	0.105	0.106	0.0942	0.13675	0.11275	0.115167	0.1004	Glycerophospholipids	Lipids
PC aa C28:1	PC 28:1 PC O-29:1	0	0	0.224288	0.0244686	2.015	2.5325	2.18833	1.76	2.1825	2.78	2.43	1.972	Glycerophospholipids	Lipids
PC aa C30:0	PC 30:0 PC O-31:0	0	0	0.432837	0.0695331	2.1	2.77	3.96833	2.74	2.2475	2.925	4.23833	3.004	Glycerophospholipids	Lipids
PC aa C32:0	PC 32:0 PC O-33:0	0	0	0.193739	0.032853	8.4175	8.165	8.72333	7.95	9.115	9.015	9.57667	9.016	Glycerophospholipids	Lipids
PC aa C32:1	PC 32:1 PC O-33:1	0	0	0.494414	0.039758	7.87	8.715	10.7267	8.492	8.3925	9.095	11.5933	9.286	Glycerophospholipids	Lipids
PC aa C32:2	PC 32:2 PC O-33:2	0	0	0.601876	0.0556931	1.5625	2.3525	3.80833	2.738	1.7425	2.5125	4.08333	3.036	Glycerophospholipids	Lipids
PC aa C32:3	PC 32:3 PC O-33:3	0	0	0.329805	0.0357868	0.2275	0.27	0.339333	0.2656	0.2335	0.30225	0.351333	0.2936	Glycerophospholipids	Lipids
PC aa C34:1	PC 34:1 PC O-35:1	0	0	0.21747	0.0265456	159.75	135.9	158	154.4	170	146.75	169.333	170.8	Glycerophospholipids	Lipids
PC aa C34:2	PC 34:2 PC O- 35:2	0	0	0.186386	0.0264424	275.75	261.75	289.833	266.8	290	283.5	304.333	291.2	Glycerophospholipids	Lipids
PC aa C34:3	PC 34:3 PC O-35:3	0	0	0.359435	0.0345222	9.3025	11.3325	13.4733	11.256	9.78	12.2375	14.0683	12.576	Glycerophospholipids	Lipids
PC aa C34:4	PC 34:4 PC O-35:4	0	0	0.331717	0.048358	1.02975	1.33025	1.4925	1.38	1.071	1.4585	1.59417	1.518	Glycerophospholipids	Lipids
PC aa C36:0	PC 36:0 PC 37:7 PC O-37:0 PC O-38:7	0	0	0.316309	0.0734768	2.2	3.485	2.13667	2.182	2.4425	3.8225	2.28833	2.392	Glycerophospholipids	Lipids
PC aa C36:1	PC 36:1 PC O-37:1	0	0	0.21454	0.0416091	30.8	31.3	37.25	33.58	32.725	33.575	39.4167	38.34	Glycerophospholipids	Lipids
PC aa C36:2	PC 36:2 PC O-37:2	0	0	0.198193	0.0306688	153.5	154	178.5	164.2	161	164	188.667	179.8	Glycerophospholipids	Lipids
PC aa C36:3	PC 36:3 PC O-37:3	0	0	0.183321	0.0275804	107.025	110.175	116.683	119.44	113.925	119.825	123.667	132.22	Glycerophospholipids	Lipids
PC aa C36:4	PC 36:4 PC O-37:4	0	0	0.191774	0.0334511	162.25	136.5	126.167	136	173	148.25	137.333	151.6	Glycerophospholipids	Lipids
PC aa C36:5	PC 36:5	0	0	0.395932	0.0374893	17.725	33.775	22.6333	16.114	18.55	36.875	24.4333	17.62	Glycerophospholipids	Lipids
PC aa C36:6	PC 36:6	0	0	0.4271	0.0674997	0.4805	1.187	0.779167	0.6328	0.50775	1.2995	0.8695	0.6966	Glycerophospholipids	Lipids
PC aa C38:0	PC 38:0 PC O-39:0 PC O-38:7	0	0	0.302049	0.0366324	2.79	3.8275	2.35167	2.572	3.0275	4.2675	2.60333	2.926	Glycerophospholipids	Lipids
PC aa C38:1	PC 38:1 PC 39:8 PC O-39:1	0	0	0.210754	0.19727	1.3275	1.68	1.41167	1.354	1.40325	1.845	1.53	1.446	Glycerophospholipids	Lipids
PC aa C38:3	PC 38:3	0	0	0.201865	0.0220968	34.775	36.55	31.7333	38.18	38.35	40.55	34.8333	43.56	Glycerophospholipids	Lipids
PC aa C38:4	PC 38:4	0	0	0.243642	0.0203906	92.05	73.75	67.5667	77.14	99.05	80.6	74.7333	87.7	Glycerophospholipids	Lipids
PC aa C38:5	PC 38:5	0	0	0.22298	0.0361548	42.975	47.1	38.9167	37.44	46.3	51.3	42.5833	42.26	Glycerophospholipids	Lipids
PC aa C38:6	PC 38:6	0	0	0.262818	0.0284061	60.175	75.175	51.1333	47.52	64.525	83.175	57	53.12	Glycerophospholipids	Lipids
PC aa C40:2	PC 40:2	0	0	0.245477	0.0548811	0.30925	0.40625	0.378167	0.3414	0.36825	0.464	0.403	0.388	Glycerophospholipids	Lipids
PC aa C40:3	PC 40:3	0	0	0.186566	0.0546549	0.57925	0.73025	0.592	0.6082	0.61675	0.80025	0.6285	0.6982	Glycerophospholipids	Lipids
PC aa C40:4	PC 40:4	0	0	0.239692	0.0410381	2.955	2.755	2.63333	3.054	3.285	3.075	2.97	3.436	Glycerophospholipids	Lipids
PC aa C40:5	PC 40:5	0	0	0.256412	0.0335054	8.97	9.1075	7.8	8.358	9.8275	10.155	8.57667	9.572	Glycerophospholipids	Lipids
PC aa C40:6	PC 40:6	0	0	0.25389	0.0353337	18.725	22.275	16.4517	15.7	20.45	25.325	18.3567	17.84	Glycerophospholipids	Lipids
PC aa C42:0	PC 42:0	0	0	0.253398	0.0731291	0.61975	0.59475	0.489833	0.5212	0.671	0.6725	0.538	0.6008	Glycerophospholipids	Lipids
PC aa C42:1	PC 42:1	0	0	0.261082	0.105709	0.296	0.30125	0.235833	0.2558	0.33575	0.3345	0.250667	0.287	Glycerophospholipids	Lipids
PC aa C42:2	PC 42:2	0	0	0.234033	0.0636906	0.2265	0.29825	0.2805	0.2342	0.24375	0.347	0.298167	0.2708	Glycerophospholipids	Lipids
PC aa C42:4	PC 42:4	0	0	0.18564	0.0912663	0.1595	0.16475	0.145667	0.1552	0.1745	0.1945	0.161	0.1706	Glycerophospholipids	Lipids
PC aa C42:5	PC 42:5	0	0	0.230601	0.0761691	0.34325	0.40525	0.3435	0.3332	0.38275	0.448	0.38	0.3808	Glycerophospholipids	Lipids
PC aa C42:6	PC 42:6	0	0	0.275872	0.0316982	0.34225	0.496	0.430833	0.3576	0.39525	0.5415	0.454	0.4024	Glycerophospholipids	Lipids
PC ae C30:0	PC O-30:0 PC 29:0	0	0	0.302793	0.0975267	0.32525	0.3275	0.4225	0.338	0.3415	0.35675	0.472333	0.3548	Glycerophospholipids	Lipids
PC ae C30:1	PC O-30:1 PC 29:1	0.0526316	0.0833333	0.604058	0.244095	0.07825	0.073125	0.103533	0.0816	0.12525	0.09225	0.123	0.0772	Glycerophospholipids	Lipids
PC ae C32:1	PC O-32:1 PC 31:1	0	0	0.230919	0.0671607	1.865	1.9075	1.837	1.742	2.04	2.095	2.00833	1.956	Glycerophospholipids	Lipids
PC ae C32:2	PC O-32:2 PC 31:2	0	0	0.246289	0.0616329	0.424	0.49375	0.417167	0.387	0.475	0.55275	0.442167	0.433	Glycerophospholipids	Lipids
PC ae C34:0	PC O-34:0 PC 33:0	0	0	0.285493	0.0377524	0.9025	0.97425	1.15467	0.9006	0.992	1.1	1.27567	1.0192	Glycerophospholipids	Lipids
PC ae C34:1	PC O-34:1 PC 33:1	0	0	0.232541	0.034036	6.2375	5.93	7.03333	6.394	6.8475	6.4975	7.63667	7.106	Glycerophospholipids	Lipids
PC ae C34:2	PC O34-2 PC 33:2	0	0	0.272849	0.0501649	7.1875	7.8925	7.64167	7.694	7.5775	8.5025	8.295	8.642	Glycerophospholipids	Lipids
PC ae C34:3	PC O-34:3 PC 33:3	0	0	0.303797	0.0391595	5.305	7.5575	6.42333	5.9	5.85	8.2175	7.12167	6.922	Glycerophospholipids	Lipids
PC ae C36:0	PC O-36:0 PC 35:0 PC 36:7	0	0	0.174602	0.0370727	0.77275	0.79525	0.837167	0.738	0.82425	0.85875	0.868167	0.8256	Glycerophospholipids	Lipids
PC ae C36:1	PC O-36:1 PC 35:1 PC 36:8	0	0	0.215434	0.0424282	4.38	5.0675	5.07333	4.424	4.815	5.68	5.595	4.938	Glycerophospholipids	Lipids
PC ae C36:2	PC O-36:2 PC 35:2	0	0	0.25443	0.0331384	9.2725	10.555	11.6967	9.938	9.9425	11.625	12.5217	11.048	Glycerophospholipids	Lipids
PC ae C36:3	PC O-36:3 PC 35:3	0	0	0.256066	0.0288364	5.04	5.9725	5.55	5.884	5.5275	6.545	6.045	6.756	Glycerophospholipids	Lipids
PC ae C36:4	PC O-36:4 PC 35:4	0	0	0.270703	0.0247161	15.025	13.7	9.955	13.46	16.325	15.05	10.975	15.42	Glycerophospholipids	Lipids
PC ae C36:5	PC O-36:5 PC 35:5	0	0	0.297634	0.0263404	11.3925	13.2825	7.92833	10.512	12.5125	14.65	8.67	12.2	Glycerophospholipids	Lipids
PC ae C38:0	PC O-38:0 PC 37:0 PC 38:7	0	0	0.33313	0.0379342	1.8075	3.4875	2.43333	1.984	1.905	3.79	2.60333	2.136	Glycerophospholipids	Lipids
PC ae C38:1	PC O-38:1 PC 37:1 PC 38:8	0.184211	0	0.709082	0.0679194	0.123875	0.171575	0.143067	0.2158	0.1675	0.14725	0.163483	0.161	Glycerophospholipids	Lipids
PC ae C38:2	PC O-38:2 PC 37:2 PC 38:9	0	0	0.256606	0.0141531	1.5475	1.98	2.03333	1.87	1.615	2.15	2.18167	1.98	Glycerophospholipids	Lipids
PC ae C38:3	PC O-38:3 PC 37:3	0	0	0.189261	0.0315682	2.9625	3.1525	2.91	3.088	3.1425	3.5725	3.155	3.512	Glycerophospholipids	Lipids
PC ae C38:4	PC O-38:4 PC 37:4	0	0	0.206766	0.0308465	10.1875	8.8025	8.20833	9.174	11.07	9.68	9.13833	10.382	Glycerophospholipids	Lipids
PC ae C38:5	PC O-38:5 PC 37:5	0	0	0.231282	0.0227564	16.35	15.125	12.0833	14.66	17.85	16.4	13.3883	16.68	Glycerophospholipids	Lipids
PC ae C38:6	PC O-38:6 PC 37:6	0	0	0.291441	0.0266373	5.5725	7.5	4.405	5.102	6.155	8.4	4.85	5.938	Glycerophospholipids	Lipids
PC ae C40:1	PC O-40:1 PC 39:1 PC 40:8	0	0	0.221663	0.053055	1.5875	2.1275	1.76667	1.642	1.7275	2.42	1.97167	1.78	Glycerophospholipids	Lipids
PC ae C40:2	PC O-40:2 PC 39:2 PC 40:9	0	0	0.233698	0.0538086	1.425	1.71	1.475	1.264	1.6175	1.955	1.63	1.426	Glycerophospholipids	Lipids
PC ae C40:3	PC O-40:3 PC 39:3 PC 40:10	0	0	0.166761	0.0425632	0.87725	0.86725	0.888333	0.8136	0.93375	0.94275	0.9525	0.935	Glycerophospholipids	Lipids
PC ae C40:4	PC O-40:4 PC 39:4	0	0	0.194259	0.0478549	2.575	2.1325	2.30333	2.322	2.83	2.4625	2.56	2.596	Glycerophospholipids	Lipids
PC ae C40:5	PC O-40:5 PC 39:5	0	0	0.21013	0.0477875	3.3925	2.9425	2.93833	2.904	3.765	3.305	3.195	3.328	Glycerophospholipids	Lipids
PC ae C40:6	PC O-40:6 PC 39:6	0	0	0.232246	0.0299273	3.5725	4.2175	3.135	3.06	3.94	4.74	3.55833	3.478	Glycerophospholipids	Lipids
PC ae C42:1	PC O-42:1 PC 40:1 PC 42:8	0	0	0.190004	0.0535022	0.411	0.45275	0.3855	0.4188	0.45825	0.4865	0.426667	0.4752	Glycerophospholipids	Lipids
PC ae C42:2	PC O-42:2 PC 41:2 PC 42:9	0	0	0.229502	0.0266306	0.573	0.716	0.645833	0.5586	0.64675	0.8115	0.699833	0.6246	Glycerophospholipids	Lipids
PC ae C42:3	PC O-42:3 PC 41:3 PC 42:10	0	0	0.198631	0.078724	0.72525	0.95175	0.8425	0.685	0.78425	1.034	0.919833	0.7638	Glycerophospholipids	Lipids
PC ae C42:4	PC O-42:4 PC 41:4 PC 42:11	0	0	0.201739	0.0573044	0.89725	0.848	0.913333	0.8452	1.01175	0.933	1.01383	0.9766	Glycerophospholipids	Lipids
PC ae C42:5	PC O-42:5 PC 41:5	0	0	0.22953	0.0327324	2.4725	1.8625	2.00167	2.026	2.7175	2.05	2.14333	2.266	Glycerophospholipids	Lipids
PC ae C44:3	PC O-44:3 PC 44:10	0	0	0.173068	0.0902756	0.14575	0.1515	0.141667	0.141	0.159	0.15625	0.142	0.1542	Glycerophospholipids	Lipids
PC ae C44:4	PC O-44:4 PC 43:4	0	0	0.200465	0.0321677	0.4665	0.41175	0.434833	0.4636	0.50925	0.4765	0.460667	0.5328	Glycerophospholipids	Lipids
PC ae C44:5	PC O-44:5 PC 44:12	0	0	0.315933	0.0515799	2.3325	1.5725	1.67167	1.954	2.54	1.735	1.86833	2.242	Glycerophospholipids	Lipids
PC ae C44:6	PC O-44:6 PC 43:6	0	0	0.276606	0.0635816	1.527	1.315	1.202	1.292	1.6825	1.455	1.3025	1.504	Glycerophospholipids	Lipids
Phe	L-Phenylalanine	0	0	0.0992588	0.0704648	83.3	81.15	78.3667	87.26	77.25	75.975	78.1833	84.72	Amino Acids and Derivatives	Amino Acids, Peptides, and Analogues
Pro	L-Proline D-Proline	0	0	0.168839	0.0187115	188.75	135	159.833	184.4	185.75	135.5	158.333	182	Amino Acids and Derivatives	Amino Acids, Peptides, and Analogues
Putrescine	Putrescine	0	0.0526316	0.32047	0.0585164	0.166	0.24	0.1655	0.2124	0.20775	0.22	0.195	0.2832	Alkylamines	Aliphatic Acyclic Compounds
SDMA	Symmetric dimethylarginine	0	0	0.228551	0.123103	0.48325	0.58625	0.709667	0.5624	0.58725	0.46975	0.641333	0.5984	Amino Acids and Derivatives	Amino Acids, Peptides, and Analogues
SM (OH) C14:1	SM OH-32:2 SM 33:1	0	0	0.193308	0.0397057	5.7	6.505	5.605	4.786	6.1575	7.105	6.04	5.344	Sphingolipids	Lipids
SM (OH) C16:1	SM OH-34:2 SM 35:1	0	0	0.186022	0.023513	2.57	2.745	2.32167	2.146	2.7175	3.025	2.59667	2.414	Sphingolipids	Lipids
SM (OH) C22:1	SM OH-40:2 SM 41:1	0	0	0.185877	0.0309313	10.65	13.9	12.5667	9.672	11.4	15.375	13.6833	10.976	Sphingolipids	Lipids
SM (OH) C22:2	SM OH-40:3 SM 41:2	0	0	0.197416	0.0345285	10.0125	12.27	10.5917	8.38	11.025	13.425	11.6833	9.668	Sphingolipids	Lipids
SM (OH) C24:1	SM OH-42:2 SM 43:1	0	0	0.205766	0.0451806	1.18	1.505	1.26	1.1062	1.24	1.565	1.36833	1.2106	Sphingolipids	Lipids
SM C16:0	SM 34:1	0	0	0.123664	0.0377958	81.375	83.3	81.1333	76.86	85.95	90.55	89.0167	85.92	Sphingolipids	Lipids
SM C16:1	SM 34:2	0	0	0.144175	0.0304876	13.55	12.225	12.4167	11.3	14.675	13.05	13.7833	12.66	Sphingolipids	Lipids
SM C18:0	SM 36:1	0	0	0.190093	0.0343104	17.475	17.425	14.85	13.86	18.95	18.925	16.4167	15.8	Sphingolipids	Lipids
SM C18:1	SM 36:2	0	0	0.207011	0.040951	8.4575	7.19	6.67	6.316	9.2925	7.9575	7.39167	7.206	Sphingolipids	Lipids
SM C20:2	SM 36:3	0	0	0.227363	0.0604841	0.4585	0.47925	0.443667	0.4398	0.54675	0.57975	0.504833	0.4686	Sphingolipids	Lipids
SM C24:0	SM 42:1	0	0	0.164065	0.0310685	16.5	20.275	18.65	17.02	17.875	22.2	20.4167	19.5	Sphingolipids	Lipids
SM C24:1	SM 42:2	0	0	0.161194	0.0215847	55.775	55.575	51.3667	51.46	59.575	61.95	56.2833	57.68	Sphingolipids	Lipids
SM C26:1	SM 44:2	0	0	0.248193	0.0797423	0.34225	0.39075	0.298167	0.3012	0.35075	0.42975	0.333833	0.3562	Sphingolipids	Lipids
Ser	L-Serine D-Serine	0	0	0.166521	0.0657275	114.925	103.25	97.1167	104.96	92.325	94.9	97.95	94.7	Amino Acids and Derivatives	Amino Acids, Peptides, and Analogues
Serotonin	Serotonin	0	0	0.339341	0.11907	0.76425	0.60075	0.656833	0.6956	1.01925	0.80275	0.8885	1.15	Indoles	Aromatic Heteropolycyclic Compounds
Spermidine	Spermidine	0	0.342105	0.440616	0.0770023	0.10775	0.151	0.103667	0.1142	0.08225	0.093	0.065	0.0944	Alkylamines	Aliphatic Acyclic Compounds
t4-OH-Pro	trans-4-Hydroxy-L-proline	0	0	0.323116	0.0286249	10.415	10.79	8.22833	13.1	9.43	9.395	7.27167	11.98	Amino Acids and Derivatives	Amino Acids, Peptides, and Analogues
Taurine	Taurine	0	0	0.185122	0.0456019	107.8	119.75	107.067	114.2	133.75	129.75	137.567	150.6	Sulfonic Acids and Derivatives	Organic Acids and Derivatives
Thr	L-Threonine L-Allothreonine	0	0	0.161789	0.0300093	153.75	123.75	131.467	149.2	137.75	109.425	122	135.6	Amino Acids and Derivatives	Amino Acids, Peptides, and Analogues
Total DMA	Total dimethylarginine	0	0	0.150281	0.051902	0.93925	0.8405	1.05217	0.9374	0.9715	0.86325	1.07133	0.9776	Amino Acids and Derivatives	Amino Acids, Peptides, and Analogues
Trp	L-Tryptophan D-Tryptophan	0	0	0.200294	0.0658449	85.15	65.1	70.8667	92.38	63.375	53.175	59.6333	70.66	Amino Acids and Derivatives	Amino Acids, Peptides, and Analogues
Tyr	L-Tyrosine	0	0	0.159729	0.0682796	66.6	71.2	66.7667	74.12	62.725	65.25	66.1	73.14	Amino Acids and Derivatives	Amino Acids, Peptides, and Analogues
Val	L-Valine	0	0	0.170154	0.057687	252.25	202.25	215.167	265.8	232.75	187	227.667	275.2	Amino Acids and Derivatives	Amino Acids, Peptides, and Analogues
lysoPC a C16:0	LPC 16:0 PC O-16:0 LPC O-17:0	0	0	0.117105	0.034925	66.975	66.8	69.25	65.56	65.85	69.25	74.6667	70.92	Glycerophospholipids	Lipids
lysoPC a C16:1	LPC 16:1 PC O-17:1	0	0	0.334708	0.0253177	2.2875	2.65	2.52333	2.424	2.2625	2.755	2.63333	2.708	Glycerophospholipids	Lipids
lysoPC a C17:0	LPC 17:0 PC O-17:0 LPC O-18:0 PC 16:0	0	0	0.219597	0.0282346	1.215	1.575	1.66833	1.338	1.2475	1.6575	1.725	1.464	Glycerophospholipids	Lipids
lysoPC a C18:0	LPC 18:0 PC O-18:0 LPC O-19:0	0	0	0.163291	0.0281778	15.875	17.55	19.7	16.72	15.275	18.1	20.55	17.52	Glycerophospholipids	Lipids
lysoPC a C18:1	LPC 18:1 PC O-18:1	0	0	0.23271	0.0325553	18.975	19.475	25.5167	22.78	18.225	19.475	24.7	23.96	Glycerophospholipids	Lipids
lysoPC a C18:2	LPC 18:2 PC O-19:2	0	0	0.312173	0.0469608	29.65	31.1	42.9667	38.8	27.375	30.05	39.8667	39.1	Glycerophospholipids	Lipids
lysoPC a C20:3	LPC 20:3	0	0	0.256715	0.0553483	1.9275	2.1975	2.34167	2.846	1.815	2.1275	2.12333	2.876	Glycerophospholipids	Lipids
lysoPC a C20:4	LPC 20:4	0	0	0.186656	0.0331133	7.355	6.325	6.515	7.762	6.9175	6.18	6.31667	7.896	Glycerophospholipids	Lipids
lysoPC a C26:0	LPC 26:0 PC 25:0	0	0	0.339797	0.152152	0.28925	0.351	0.243333	0.331	0.408	0.36325	0.255833	0.331	Glycerophospholipids	Lipids
lysoPC a C26:1	LPC 26:1 PC 25:1	0	0	0.273873	0.0991355	0.14525	0.15425	0.109833	0.137	0.173	0.1365	0.1205	0.1252	Glycerophospholipids	Lipids
lysoPC a C28:0	LPC 28:0 PC 27:0 PC-O 28:0	0	0	0.216893	0.0876088	0.27425	0.2995	0.309333	0.3112	0.322	0.3185	0.298	0.3042	Glycerophospholipids	Lipids
lysoPC a C28:1	LPC 28:1 PC 27:1 PC O-28:1	0	0	0.203104	0.191778	0.38875	0.42675	0.390833	0.3648	0.43375	0.4705	0.408167	0.389	Glycerophospholipids	Lipids
C10:1	4-cis-Decenoylcarnitine	0	0.710526	0.32944	0.0714701	0.14775	0.10275	0.134833	0.1228	0.129	0.08175	0.146	0.1224	Fatty Acid Esters	Lipids
C10:2	-	0	1	0.175164	0.116219	0.04975	0.0415	0.0491667	0.0478	0.04425	0.041	0.0436667	0.0426	Fatty Acid Esters	Lipids
C12:1	C12:1	0	0.710526	0.39936	0.102422	0.12925	0.07275	0.118833	0.1068	0.1135	0.06	0.1155	0.1066	Fatty Acid Esters	Lipids
C12-DC	Dodecanedioylcarnitine	0	1	0.0757735	0.0393984	0.111	0.10675	0.107	0.1138	0.0985	0.10675	0.105667	0.1046	Fatty Acid Esters	Lipids
C14:1-OH	C14:1-OH	0	0.763158	0.333554	0.0853735	0.01775	0.01125	0.0156667	0.0156	0.01575	0.0115	0.0186667	0.018	Fatty Acid Esters	Lipids
C16:1	trans-Hexadec-2-enoyl carnitine	0	0.973684	0.224411	0.103129	0.048	0.03775	0.0398333	0.0384	0.0465	0.039	0.047	0.0432	Fatty Acid Esters	Lipids
C16:2	C16:2	0	0.710526	0.34112	0.101015	0.0085	0.00675	0.0103333	0.0098	0.01025	0.007	0.013	0.011	Fatty Acid Esters	Lipids
C16:2-OH	C16:1-OH	0	0.947368	0.20643	0.161338	0.01075	0.00875	0.0103333	0.011	0.0145	0.01175	0.0125	0.0126	Fatty Acid Esters	Lipids
C16-OH	C16:2-OH	0	1	0.189983	0.107264	0.00925	0.00775	0.00883333	0.0094	0.0105	0.00825	0.0101667	0.0102	Fatty Acid Esters	Lipids
C18:1-OH	C18:1-OH	0	1	0.188183	0.180401	0.01575	0.014	0.0153333	0.0158	0.0185	0.014	0.018	0.0176	Fatty Acid Esters	Lipids
C3:1	C3:1	0	1	0.187472	0.0924741	0.0145	0.01525	0.0166667	0.0156	0.01375	0.01625	0.0125	0.0122	Fatty Acid Esters	Lipids
C3-OH	Hydroxypropionylcarnitine	0	1	0.136947	0.148287	0.0475	0.04375	0.0448333	0.0462	0.0395	0.044	0.0413333	0.041	Fatty Acid Esters	Lipids
C4:1	Butenyl-L-carnitine	0	0.736842	0.146022	0.0633903	0.03425	0.03125	0.036	0.0334	0.032	0.0335	0.0375	0.032	Fatty Acid Esters	Lipids
c4-OH-Pro	4-Hydroxyproline L-hydroxyproline	1												Amino Acids and Derivatives	Amino Acids, Peptides, and Analogues
C5:1	Tiglylcarnitine	0	1	0.180736	0.123091	0.04075	0.04075	0.039	0.045	0.038	0.0385	0.0341667	0.0396	Fatty Acid Esters	Lipids
C5:1-DC	Glutaconylcarnitine	0	1	0.220964	0.284497	0.02	0.0145	0.0185	0.0168	0.019	0.016	0.0191667	0.0188	Fatty Acid Esters	Lipids
C5-DC (C6-OH)	C5-DC (C6-OH)	0	0.921053	0.21622	0.123266	0.02675	0.0205	0.0245	0.028	0.02625	0.02375	0.0273333	0.0294	Fatty Acid Esters	Lipids
C5-M-DC	Methylglutaryl-L-carnitine	0	1	0.1176	0.116937	0.029	0.02725	0.0283333	0.0302	0.02825	0.02825	0.0301667	0.0324	Fatty Acid Esters	Lipids
C5-OH (C3-DC-M)	C5-OH (C3-DC-M)	0	0.921053	0.259149	0.134482	0.039	0.0495	0.0388333	0.0404	0.03675	0.05575	0.0406667	0.0404	Fatty Acid Esters	Lipids
C6 (C4:1-DC)	Hexanoylcarnitine (Fumarylcarnitine) L-Hexanoylcarnitine	0	0.657895	0.304127	0.0986193	0.08575	0.0615	0.0693333	0.072	0.0725	0.05825	0.0791667	0.0688	Fatty Acid Esters	Lipids
C6:1	C6:1	0	1	0.17724	0.0941494	0.02925	0.033	0.0318333	0.0294	0.02375	0.02875	0.0271667	0.0254	Fatty Acid Esters	Lipids
Carnosine	L-Carnosine	0.947368	1	0.31427	-	0.008825	0.008	0.00818333	0.0094	0.009	0.008125	0.00866667	0.01018	Peptidomimetics	Amino Acids, Peptides, and Analogues
DOPA	L-Dihydroxyphenylalanine Dihydroxyphenylalanine	0.289474	1	0.248985	1.40217	0.022725	0.021925	0.0223333	0.02426	0.0245	0.023125	0.0295	0.0309	Amino Acids and Derivatives	Amino Acids, Peptides, and Analogues
Dopamine	Dopamine	1	-	-	-	-	-	-	-	-	-	-	-	Phenols and Derivatives	Aromatic Homomonocyclic Compounds
Histamine	Histamine	0	0.473684	0.725585	1.04328	0.00625	0.00825	0.0045	0.0066	0.00825	0.01175	0.00616667	0.0114	Azoles	Aromatic Heteromonocyclic Compounds
lysoPC a C14:0	LPC 14:0 PC O-14:0 LPC O15:0	0	1	0.133662	0.0395567	4.5325	4.535	5.38333	4.892	4.5175	4.635	5.35333	5.068	Glycerophospholipids	Lipids
lysoPC a C24:0	LPC 24:0	0	1	0.118063	0.101994	0.346	0.34725	0.296833	0.33	0.3385	0.35225	0.308167	0.3026	Glycerophospholipids	Lipids
Nitro-Tyr	3-Nitrotyrosine	1	-	-	-	-	-	-	-	-	-	-	-	Amino Acids and Derivatives	Amino Acids, Peptides, and Analogues
PC aa C26:0	PC 26:0	0	0.789474	0.220852	0.114872	0.70175	0.7595	0.761833	0.7414	0.852	0.73325	0.768333	0.725	Glycerophospholipids	Lipids
PC aa C30:2	PC 30:2	0.263158	0	0.64954	0.706953	0.117875	0.03225	0.112333	0.07146	0.12325	0.06375	0.0967333	0.0752	Glycerophospholipids	Lipids
PC aa C40:1	PC 40:1 PC O-41:1	0	0.657895	0.183308	0.0143348	0.3725	0.43975	0.364333	0.3674	0.42825	0.49275	0.3905	0.3952	Glycerophospholipids	Lipids
PC ae C30:2	PC O-30:2 PC 29:2	0	1	0.0927013	0.0502519	0.17025	0.18325	0.169333	0.1684	0.1865	0.18725	0.171667	0.174	Glycerophospholipids	Lipids
PC ae C42:0	PC 41:0 PC 42:7	0	0.947368	0.142374	0.0211346	0.6665	0.81075	0.675833	0.676	0.71	0.87075	0.709833	0.7334	Glycerophospholipids	Lipids
PEA	1-Phenylethylamine 2-Phenylethylamine	0	1	0.184937	0.511018	0.00575	0.00625	0.00583333	0.0058	0.00675	0.00575	0.0055	0.0072	Alkylamines	Aliphatic Acyclic Compounds
SM C22:3	SM 40:4	0.394737	0	0.757607	0.605504	0.139	0.24095	0.14075	0.2093	0.29235	0.2733	0.125283	0.3748	Sphingolipids	Lipids
SM C26:0	SM 44:1	0	0	0.399002	0.41369	0.108	0.12525	0.0916667	0.0766	0.08775	0.142	0.1065	0.0854	Sphingolipids	Lipids
Spermine	Spermine	0	1	0.402817	0.477295	0.02475	0.025	0.015	0.0202	0.02825	0.02425	0.0153333	0.0266	Alkylamines	Aliphatic Acyclic Compounds
Metabolite ratios or sums	Description of ratio or sum			CV sample	CV reference sample▲	Mean BL Control (umol/l)	Mean BL Bodybuilding (umol/l)	Mean BL Endurance (umol/l)	Mean BL Sprint (umol/l)	Mean Post Control (umol/l)	Mean Post Bodybuilding (umol/l)	Mean Post Endurance (umol/l)	Mean Post Sprint (umol/l)	Metabolic significance of ratio or sum
(C2+C3) / C0	Ratio of short chain acylcarnitines to free carnitine			0.416638	0.0257103	0.19475	0.158	0.24	0.1764	0.27825	0.232	0.389833	0.318	Measure of overall ß-oxidation activity
AAA	Sum of aromatic amino acids			0.130078	0.0671726	235	217.25	215.833	253.8	203.25	194.5	204.167	228.4	-
ADMA / Arg	Fraction of asymmetrically dimethylated Arg of the unmodified Arg pool			0.287263	0.152145	0.0055	0.004	0.00566667	0.0052	0.0065	0.0035	0.0055	0.0046	Inhibition of NO synthase, assocatioed with enothelial dysfunction and cardiovascular risk in general
BCAA	Sum of branched chain amino acids			0.189513	0.0657077	531	423.25	461.333	598	465.25	384.5	463.833	575.6	Indicator of short term metabolic control
C2 / C0	Ratio of acetylcarnitine to free carnitine			0.429024	0.0284972	0.1835	0.14775	0.230167	0.1656	0.26425	0.21875	0.372333	0.302	Measure of ß-oxidation of even numbered fatty acids
Cit / Arg	Ratio of citrulline to arginine			0.162744	0.0790013	0.411	0.3295	0.367167	0.3966	0.376	0.30025	0.344333	0.3618	Activity of nitric oxide synthase
Cit / Orn	Ratio of citrulline to ornithine			0.172434	0.0749264	0.53875	0.584	0.545	0.5434	0.55675	0.56225	0.5395	0.5542	Activity of ornithine carbamoylphosphate transferase
CPT-I ratio	Carnitine-palmitoyl transferase I ratio			0.391149	0	0.00475	0.00425	0.00533333	0.003	0.005	0.0045	0.0065	0.0036	Activity of carnitine palmitoyl transferase I, rate-limiting step in the uptake of fatty acids into the mitochondria
Essential AA	Sum of essential amino acids			0.132765	0.0516596	1039.5	871.5	916.333	1109.6	935.5	814.5	923.333	1083.8	Indicator of nutritional status
Fisher ratio	Ratio of BCAA to AAA			0.126894	0.00785453	2.2575	1.95	2.14	2.352	2.295	1.99	2.29667	2.522	Indicator of liver damage
Glucogenic AA	Sum of glucogenic amino acids (Ala, Gly, Ser)			0.135502	0.0479302	666.75	718	742.833	708.2	804.75	795.25	914.333	878	Indicator of glycolytic vs. Gluconeogenic activity
Kynurenine / Trp	Ratio of kynurenine to tryptophan			0.233756	0.04797	0.03525	0.0395	0.044	0.034	0.04375	0.04375	0.0515	0.0422	Rate of Trp degradatation to niacin, indicator of indole dioxyygenase activity
Met-SO / Met	Fraction of sulfoxidized Met of unmodified Met pool			0.183609	0.0787151	0.0155	0.01675	0.015	0.0162	0.01825	0.01675	0.0146667	0.0148	Measure of systemic oxidative stress
MUFA (PC)	Mono-unsaturated glycerophosphocholines			0.216153	0.0288435	217	196.5	226.5	215.2	231.5	212.5	242.667	239	Indicator of nutritional lipid composition
MUFA (PC) / SFA (PC)	Ratio of mono-unsaturated to saturated glycerophosphocholines			0.178986	0.0202941	10.115	7.5	9.45667	9.998	9.99	7.515	9.4	9.98	Measure of the activity of fatty acid desaturases and indicator of nutritional lipid composition
Non essential AA	Sum of the non-essential amino acids			0.0793239	0.0468324	1936.75	1921	1977.17	2025.6	2034.75	1978.75	2187.33	2244.4	Indicator of metabolic state
Orn / Arg	Ratio of ornithine to arginine			0.185839	0.0288063	0.78475	0.58825	0.6745	0.7364	0.6865	0.54975	0.639333	0.6634	Activity of arginase
PUFA (PC)	Sum of poly-unsaturated glycerophosphocholines			0.146168	0.0258414	1103	1098	1070.33	1054	1175.5	1195	1148	1171.2	Indicator of nutritional lipid composition
PUFA (PC) / MUFA (PC)	Ratio of poly-unsaturated to mono-unsaturated glycerophosphocholines			0.143288	0.0099478	5.09	5.8325	4.87667	4.962	5.0725	5.8075	4.84833	4.958	Measure of the activity of fatty acid desaturases and indicator of nutritional lipid composition
PUFA (PC) / SFA (PC)	Ratio of poly-unsaturated to saturated glycerophosphocholines			0.126711	0.021452	51.425	43.05	45.2667	49.12	50.675	42.925	44.8167	49.04	Measure of the activity of fatty acid desaturases and indicator of nutritional lipid composition
Putrescine / Orn	Ratio of putrescine to ornithine			0.416547	0	0.0025	0.00425	0.0025	0.003	0.00325	0.00425	0.00316667	0.0044	Activity of ornithine decarboxylase
SDMA / Arg	Fraction of the symmetrically dimethylated Arg of the unmodified Arg pool			0.24304	0.124482	0.0055	0.00575	0.00733333	0.0058	0.0065	0.00475	0.0065	0.0058	Indicator of impaired kidney function/renal failure
Serotonin / Trp	Ratio of serotonin to tryptophan			0.419902		0.00875	0.00925	0.00933333	0.0076	0.01575	0.01525	0.0155	0.0164	Rate of Trp degradation to serotonin
SFA (PC)	Sum of saturated glycerophosphocholines			0.199815	0.0313753	21.4	26.1	24.0667	21.44	23.25	28.55	26.0667	23.8	Indicator of nutritional lipid composition
Spermidine / Putrescine	Ratio of spermidine to putrescine			0.377816	0.119791	0.639	0.63025	0.638	0.539	0.3945	0.421	0.338333	0.3156	Activity of spermidine synthase
Total (PC+SM)	Sum of choline containing phospholipids			0.145126	0.0247977	0.27325	0.16225	0.147333	0.199	0.37475	0.2575	0.263333	0.3548	-
Total AA	Sum of all amino acids			0.0805155	0.0479253	2976.5	2792.5	2893.67	3135.2	2970	2793.25	3111	3328.2	-
Total AC / C0	Ratio of esterified to free carnitine			0.392137	0.0254914	0.26675	0.218	0.332	0.234	0.348	0.293	0.495	0.3834	-
Total AC-DC / Total AC	Fraction of dicarboxyacylcarnitines of the total acylcarnitines			0.292345	0.0446513	0.02375	0.02975	0.0285	0.0246	0.01775	0.022	0.0178333	0.0158	Indicator of omega-oxidation of fatty acids
Total AC-OH / Total AC	Fraction of hydroxylated acylcarnitines of the total acylcarnitines			0.313528	0.0779565	0.01725	0.0205	0.0211667	0.018	0.01275	0.01575	0.0138333	0.011	-
Total DMA / Arg	Fraction of dimethylated Arg of the unmodified Arg pool			0.180585	0.116203	0.0105	0.0085	0.0108333	0.0092	0.01075	0.00875	0.0108333	0.0094	Activity of protein arginine methyl transferase
Total lysoPC	Sum of lysoglycerophosphocholines			0.149523	0.0347451	150.25	153.75	177.333	164.4	145	155.75	179.333	173	-
Total lysoPC / Total PC	Ratio of lysoglycerophosphocholines			0.142798	0.0144113	0.11375	0.11675	0.134333	0.1298	0.10325	0.109	0.127167	0.1228	Indicator of phospholipase activity
Total PC	Sum of glycerophosphocholines			0.152438	0.0258794	1341	1320.5	1321	1290.8	1430.25	1435.75	1417	1434.2	-
Total PC aa	Sum of diacyl-glycerophosphocholines			0.152096	0.0260885	1210.75	1182.5	1201	1165	1288	1283.5	1285.5	1291.8	-
Total PC ae	Sum of glycerophosphocholine plasmalogens			0.185061	0.0273	130.25	138	119.767	125.8	142.25	152	131.133	142.6	-
Total SM	Sum of ceramide phosphocholines (sphingomyelins)			0.130649	0.0263668	224.25	234	218.167	203.6	240	256.25	239.5	229.8	-
Total SM / Total (SM+PC)	Fraction of ceramide phosphocholines (sphingomyelins) of total phospholipid			0.084033	0.0154516	0.1445	0.1505	0.142333	0.1376	0.14525	0.152	0.1455	0.139	-
Total SM / Total PC	Ratio of total ceramide phosphocholines to total glycerophosphocholines			0.098009	0.0206601	0.1695	0.17725	0.166	0.16	0.17025	0.1795	0.17	0.162	-
Total SM-non OH	Sum of non-hydroxylated ceramide phosphocholines (sphingomyelins)			0.130045	0.0271534	194	197.25	185.833	177.8	207.75	216	204.333	200.2	-
Total SM-OH	Sum of hydroxylated ceramide phosphocholines (sphingomyelins)			0.175804	0.0291017	30.125	36.925	32.3333	26.1	32.575	40.475	35.3833	29.6	-
Total SM-OH / Total SM-non OH	Ratio of hydroxylated to non-hydroxylated sphingomyelins			0.127014	0.0123199	0.156	0.18875	0.174667	0.1474	0.1575	0.18825	0.173	0.1484	-
Tyr / Phe	Ratio of tyrosin to phenylalanine			0.0980904	0.0343259	0.8	0.87575	0.848333	0.8472	0.81075	0.856	0.840167	0.8616	Activity of phenylalanine hydroxylase
Spermine / Spermidine	Ratio of spermidine to spermine			0.55003	0.362009	0.27325	0.16225	0.147333	0.199	0.37475	0.2575	0.263333	0.3548	Activity of spermine synthase

## Sheet: Table S4
Supplementary Table S4. Variable importance in projection (VIP) scores and loadings for component 1 and component 2 within the PLS-DA plot for all quality controlled 151 metabolites and 43 ratios or sums.
Metabolite, ratio or sum	VIP score	Loading component 1	Loading component 2
PC ae C36:5	1.75771	0.0750432	0.175801
Total SM-OH / Total SM-non OH	1.73872	0.127262	-0.0878865
SM (OH) C22:1	1.72135	0.148782	-0.0845729
PC ae C38:6	1.71269	0.111605	0.149078
PC ae C38:0	1.70247	0.160331	-0.0149127
PC aa C36:5	1.69312	0.147996	-0.0328515
PC ae C36:4	1.65618	0.0261225	0.172164
Essential AA	1.64474	-0.125401	0.106361
BCAA	1.62188	-0.13975	0.091722
Pro	1.62127	-0.110262	0.0534179
Ile	1.58988	-0.149975	0.07048
Val	1.58488	-0.121524	0.0994529
PC aa C36:0	1.57634	0.135181	0.0938124
PC aa C36:6	1.54845	0.149004	-0.0290449
Total SM-OH	1.51995	0.155266	-0.0439082
Glu	1.50755	-0.0666237	0.120891
C5	1.50741	-0.125972	0.0401965
PC aa C38:0	1.50469	0.106206	0.12299
PC ae C42:3	1.49824	0.142955	-0.0567269
C0	1.49801	-0.0644091	0.122616
t4-OH-Pro	1.4918	-0.045124	0.133627
Leu	1.47444	-0.137488	0.084817
lysoPC a C18:0	1.47187	0.0389581	-0.113047
PC aa C38:6	1.43245	0.117391	0.100853
SM (OH) C22:2	1.42238	0.150115	-0.0311188
Trp	1.40651	-0.126904	0.0694984
total DMA	1.40262	-0.0769209	-0.106274
PC ae C38:5	1.38071	0.026941	0.142663
Fisher ratio	1.34229	-0.105434	0.054559
lysoPC a C17:0	1.33742	0.0826142	-0.104112
MUFA (PC) / SFA (PC)	1.33691	-0.108921	-0.0610879
Total AA	1.32208	-0.0948787	0.0534003
C14:2	1.31182	-0.134395	-0.0401159
PC aa C28:1	1.30562	0.127463	-0.0655115
lysoPC a C26:0	1.30088	0.041186	0.120782
C12	1.29896	-0.106059	-0.078153
C3-DC (C4-OH)	1.28744	-0.0889973	-0.0931137
SDMA	1.2612	-0.0409995	-0.108092
Ac-Orn	1.24624	-0.0449876	-0.11289
PC aa C30:0	1.24565	0.0401889	-0.125231
PC ae C40:6	1.24475	0.114272	0.100621
ADMA	1.24314	-0.0849194	-0.0719519
Thr	1.23892	-0.0624535	0.0504312
CPT-I ratio	1.21746	0.00977263	-0.132823
Total lysoPC / Total PC	1.21688	-0.0646264	-0.126368
lysoPC a C18:1	1.21098	-0.0346456	-0.136953
PC aa C40:6	1.20122	0.101574	0.117773
C14	1.19876	-0.0717294	-0.093925
C4	1.18896	-0.0885074	0.0904223
lysoPC a C26:1	1.17992	0.0407803	0.116872
lysoPC a C20:4	1.17958	-0.0633921	0.0563767
Gly	1.17142	-0.000635685	-0.103971
Kynurenine / Trp	1.16687	0.00999728	-0.141073
PUFA (PC) / MUFA (PC)	1.15622	0.0529179	0.107386
SM (OH) C24:1	1.14438	0.135605	-0.00400215
C18	1.14057	-0.0634188	-0.0937787
Cit	1.1368	-0.114898	-0.0497211
C10	1.13651	-0.0929784	-0.0725807
SDMA / Arg	1.13524	-0.0566834	-0.0846069
PC ae C40:1	1.13484	0.124653	0.0197701
Total lysoPC	1.13249	-0.0138874	-0.136904
ADMA / Arg	1.12973	-0.0834007	-0.0560238
PUFA (PC) / SFA (PC)	1.12677	-0.101162	0.0270988
PC aa C42:2	1.12587	0.11539	-0.0187576
Kynurenine	1.12385	-0.106835	-0.0957929
SM (OH) C14:1	1.11727	0.121187	0.00106895
Orn	1.11287	-0.0675895	0.0356321
PC aa C42:1	1.10649	0.0612684	0.132704
Total AC / C0	1.10543	-0.0434135	-0.090203
Total DMA / Arg	1.10483	-0.0672583	-0.0869065
C14:2-OH	1.10062	-0.0833645	-0.0935336
PC ae C44:5	1.09721	-0.0429847	0.0838297
PC aa C38:4	1.09565	-0.00485365	0.135484
C3	1.09277	-0.0524114	0.109491
C7-DC	1.07787	-0.0997227	-0.0964024
PC aa C32:3	1.07008	0.0444438	-0.124621
PC aa C32:2	1.06683	0.0242464	-0.123992
PC aa C40:3	1.0525	0.123906	0.0771746
lysoPC a C18:2	1.04696	-0.0329967	-0.142578
AAA	1.03927	-0.094285	0.0756498
PC ae C40:2	1.02751	0.141169	0.0104902
C14:1	1.02188	-0.105025	-0.0416331
C9	1.02096	-0.0636964	-0.0792436
PC aa C42:6	1.02038	0.122954	0.0232535
SM C24:0	1.01547	0.116176	-0.0218774
Orn / Arg	1.0141	-0.0701847	0.0406664
PC aa C36:4	1.01061	0.0158956	0.095089
alpha-AAA	1.00967	-0.00522643	0.141844
PC ae C30:0	1.00928	0.0409776	-0.0927048
PC aa C38:1	0.978778	0.117051	0.0459739
SM C26:1	0.976232	0.103917	0.0848145
PC ae C38:4	0.960773	0.0156632	0.111542
PC aa C42:0	0.958464	0.0573844	0.125794
SM (OH) C16:1	0.95737	0.120348	0.0321013
Cit / Arg	0.950867	-0.104658	-0.0317914
Creatinine	0.948208	-0.036908	0.0427725
PC aa C38:3	0.942231	0.026341	0.0789351
C2 / C0	0.940077	-0.0436585	-0.0752499
PC ae C42:2	0.939606	0.11784	-0.0319399
(C2+C3) / C0	0.936066	-0.0436661	-0.072901
PC ae C34:0	0.894351	0.0618732	-0.0676715
SM C18:0	0.876941	0.0988547	0.0484868
Non essential AA	0.860034	-0.0410763	-0.00318546
C2	0.853201	-0.0845236	-0.00115224
C8	0.848562	-0.0791334	-0.0624104
PC ae C36:2	0.837891	0.0642072	-0.0981407
SFA (PC)	0.835174	0.113919	-0.0148372
PC aa C36:1	0.824876	0.0177396	-0.0816747
Total SM / Total (SM+PC)	0.818751	0.0636093	0.0353106
PC aa C34:3	0.811818	0.0398093	-0.107007
Total SM / Total PC	0.809411	0.061491	0.0367311
PC ae C38:2	0.802683	0.0732046	-0.0736856
Phe	0.802297	-0.0754357	0.0676165
C18:2	0.802142	-0.0670791	-0.0608376
PC ae C32:2	0.800321	0.117191	0.0420248
Total PC ae	0.798086	0.0747614	0.0731294
PC aa C38:5	0.794156	0.0861167	0.0504384
Putrescine	0.788513	-0.0185864	0.0320198
PC aa C42:4	0.783057	0.0788989	0.0987399
PC ae C44:6	0.781085	0.0241307	0.104686
PC ae C36:1	0.769269	0.0865543	-0.08282
PC aa C36:2	0.76829	0.0163505	-0.0814786
Met-SO / Met	0.761998	0.050267	0.0522773
Total AC-DC / Total AC	0.761074	0.0674155	-0.0205999
PC ae C34:3	0.759057	0.0891173	-0.0228723
Glucogenic AA	0.745545	0.0181256	-0.0579076
PC ae C42:5	0.743978	-0.0150852	0.0810404
Total AC-OH / Total AC	0.743463	0.0575835	-0.0465
Met	0.717956	-0.0633436	0.0377501
H1	0.71584	-0.0052405	-0.0297243
Putrescine / Orn	0.715657	0.00618154	0.00710807
Serotonin	0.713934	-0.0344917	0.0200841
PC aa C40:2	0.712555	0.104469	0.0073362
PC ae C42:1	0.710078	0.0594781	0.0863292
Met-SO	0.705418	-0.00445837	0.0801005
lysoPC a C16:0	0.688556	0.0180301	-0.0763136
Total SM	0.68415	0.104032	0.0138145
lysoPC a C20:3	0.680616	-0.0494162	-0.0666626
lysoPC a C28:1	0.651412	0.0995131	0.0123619
PC aa C42:5	0.649513	0.103008	0.0764905
Spermidine	0.645869	-0.0188746	0.00447405
PC ae C44:4	0.640784	-0.00137643	0.027357
SM C18:1	0.639112	0.0582435	0.0544795
His	0.63869	-0.0282152	0.0511154
C18:1	0.638134	-0.0718211	-0.0588594
PC aa C40:4	0.636604	0.0186039	0.0937166
Asn	0.633104	-0.054414	0.00164607
PC aa C34:1	0.612326	-0.0112174	-0.0534166
PC aa C34:4	0.608325	0.0316413	-0.068522
PC ae C34:1	0.607013	0.0197538	-0.0711531
PC aa C40:5	0.606675	0.0514736	0.082924
C16:1-OH	0.552021	-0.0396391	-0.072326
MUFA (PC)	0.546374	0.00383525	-0.0615765
SM C20:2	0.534598	0.0898185	0.0265773
Gln	0.513671	-0.0397799	0.0124725
PC ae C38:1	0.512618	-0.0147797	0.0287549
Total SM-non OH	0.499023	0.0866895	0.0253983
PC ae C40:5	0.498177	0.0294265	0.0758007
PC ae C40:4	0.495282	0.0101852	0.0655503
SM C24:1	0.474274	0.0628853	0.0571683
PC aa C32:1	0.468958	0.020765	-0.0665709
PC ae C36:0	0.455851	0.0728691	-0.0417122
Lys	0.453426	0.0167097	0.0962429
PC ae C38:3	0.446366	0.0574404	0.0102713
PC ae C44:3	0.441366	0.0404421	0.0488035
C16	0.437028	-0.0392104	-0.0668702
Tyr	0.406402	-0.0311961	0.0607355
SM C16:0	0.402271	0.0762268	-0.00498255
PC aa C34:2	0.401353	0.0280313	-0.0764543
Spermidine / Putrescine	0.400447	-0.00682221	-0.0221772
Ala	0.390968	0.0198874	-0.0381193
PC ae C30:1	0.388476	0.0239999	-0.0271949
Asp	0.374476	-0.010033	0.00188267
Arg	0.334085	0.0143205	-0.0140222
Taurine	0.310589	0.0209884	0.0110656
PC aa C36:3	0.297015	0.00955655	-0.0589474
Ser	0.286851	0.0236111	0.10387
PC aa C32:0	0.285299	0.048871	-0.0205992
PC ae C32:1	0.258189	0.0662149	0.0298805
PC ae C36:3	0.255321	0.049026	-0.0113531
PUFA (PC)	0.240752	0.0559283	0.00504944
Tyr / Phe	0.236627	0.026956	0.0292215
PC ae C34:2	0.217679	0.0524948	-0.0217859
PC ae C42:4	0.213332	0.0306575	0.00976023
PC ae C40:3	0.178013	0.0622025	-0.0114405
PC aa C24:0	0.158623	0.0280218	-0.0125054
lysoPC a C16:1	0.155718	0.0263229	-0.0369346
Total (PC+SM)	0.134947	0.0552395	-0.00926456
Serotonin / Trp	0.132927	0.0362172	-0.0154252
Cit / Orn	0.117747	-0.0303081	-0.0737851
SM C16:1	0.0927205	0.0347651	-0.0141463
Total PC	0.065086	0.0472886	-0.0124133
lysoPC a C28:0	0.0578222	0.0394313	0.0141336
Total PC aa	0.0349962	0.042577	-0.0225535

## Sheet: Table S5
Supplementary Table S5. Concentration changes from baseline to post-exercise from the paired t-test (parametric) and from a Wilcoxon signed rank test (non-parametric) for all subjects.*Boldfaced metabolites are significant on a Bonferroni level (p<2.39E-04) in the t-test. Δ Log2 fold changes are calculated as: mean(log2 (post-exercise) - log2 (baseline))
Metabolite, ratio or sum*	Log2 fold-changeΔ	p value paired t-test	(-)log10 p value paired t-test	p value Wilcoxon signed rank test
Ala	0.617247	1.43393e-10	9.84347	3.8147e-06
Spermidine/Putrescine	-0.766031	3.99906e-10	9.39804	3.8147e-06
Total AC DC/Total AC	-0.553255	3.27533e-09	8.48475	0.000142798
Serotonin/Trp	0.843797	1.00427e-08	7.99815	0.000213352
Glucogenic AA	0.267124	1.64135e-08	7.7848	3.8147e-06
C2	0.66796	1.85337e-08	7.73204	3.8147e-06
(C2+C3)/C0	0.728179	2.10068e-08	7.67764	3.8147e-06
C2/C0	0.742554	2.70569e-08	7.56772	3.8147e-06
Trp	-0.33716	3.40021e-08	7.46849	3.8147e-06
Total AC/C0	0.581041	3.70095e-08	7.43169	3.8147e-06
Kynurenine/Trp	0.243089	4.56465e-08	7.34059	7.62939e-06
Total AC OH/Total AC	-0.53351	9.65487e-08	7.01525	0.000142798
alpha AAA	0.499154	1.0959e-07	6.96023	3.8147e-06
Taurine	0.302617	2.96515e-07	6.52795	1.14441e-05
Serotonin	0.496385	3.67715e-07	6.43449	1.14441e-05
Total lysoPC/Total PC	-0.093411	2.17041e-06	5.66346	1.90735e-05
Spermidine	-0.542248	5.47898e-06	5.2613	7.24792e-05
PC aa C40 4	0.157676	7.9794e-06	5.09803	0.000580687
PC aa C40 6	0.15627	1.43765e-05	4.84235	9.53674e-05
PC ae C34 3	0.164958	1.44452e-05	4.84028	7.24792e-05
C3	0.463578	1.44971e-05	4.83872	1.90735e-05
PC ae C42 4	0.166588	1.93459e-05	4.71341	0.000125885
PC ae C40 2	0.167661	2.15114e-05	4.66733	5.34058e-05
PC ae C38 6	0.160807	2.29804e-05	4.63864	9.53674e-05
PC ae C40 6	0.166141	3.03657e-05	4.51762	0.000125885
PC aa C38 3	0.151076	3.06752e-05	4.51321	9.53674e-05
PC ae C40 5	0.155591	3.2961e-05	4.482	0.000125885
AAA	-0.147883	3.31922e-05	4.47896	5.34058e-05
H1	0.380639	3.38862e-05	4.46998	1.90735e-05
PC aa C38 0	0.149755	3.3896e-05	4.46985	0.000164032
PC ae C40 4	0.156055	4.18742e-05	4.37805	0.000164032
SM C24 1	0.140702	4.36367e-05	4.36015	0.000209808
PC aa C42 0	0.157245	4.49045e-05	4.34771	0.000125885
PC aa C40 5	0.152103	4.59828e-05	4.3374	0.000209808
Non essential AA	0.109852	4.83361e-05	4.31573	0.000164032
PC ae C38 4	0.146259	5.07565e-05	4.29451	0.000164032
SM C18 1	0.157603	5.60874e-05	4.25113	0.000164032
PC ae C36 1	0.146881	5.61963e-05	4.25029	0.000164032
SM OH C22 2	0.155502	5.7386e-05	4.24119	0.000335693
PC ae C38 5	0.145693	6.17127e-05	4.20963	0.000267029
PC aa C32 0	0.143629	6.49616e-05	4.18734	0.000209808
Total PC ae	0.143803	6.59695e-05	4.18066	0.000209808
Lys	0.189613	7.18474e-05	4.14359	0.000798318
PC ae C36 5	0.153109	7.20127e-05	4.14259	0.000335693
PC ae C34 0	0.157984	7.73477e-05	4.11155	0.000209808
SM C16 1	0.1383	8.53599e-05	4.06875	0.000164032
Total SM non OH	0.138789	8.73112e-05	4.05893	0.000209808
Total SM	0.138321	8.83913e-05	4.05359	0.000267029
PC ae C36 4	0.14835	9.14246e-05	4.03894	0.000267029
PC aa C40 2	0.172941	9.81094e-05	4.00829	0.000300719
PC ae C42 5	0.129287	0.000101165	3.99497	0.000209808
PC aa C38 4	0.139446	0.000103494	3.98508	0.000335693
PC ae C32 1	0.14619	0.000104739	3.97989	0.000125885
SM C18 0	0.144038	0.000105715	3.97586	0.000209808
PC ae C44 5	0.15583	0.000109639	3.96004	0.000335693
PC ae C34 1	0.134978	0.000117449	3.93015	0.000267029
PC ae C36 3	0.150171	0.000117805	3.92884	0.000522614
PC aa C28 1	0.142495	0.000127476	3.89457	0.00108972
Total SM OH	0.139196	0.000144191	3.84106	0.000522614
PC aa C38 5	0.137394	0.000154864	3.81005	0.00108972
Leu	-0.142964	0.000157515	3.80268	0.00126977
PC aa C38 6	0.139737	0.000159866	3.79624	0.000522614
Asp	0.235036	0.000165139	3.78215	0.000125885
SM C24 0	0.143287	0.000194272	3.71159	0.000522614
SFA/PC	0.127372	0.000196466	3.70671	0.00158132
t4 OH Pro	-0.151038	0.000217763	3.66202	0.000209808
SM OH C14 1	0.121917	0.000238954	3.62169	0.000644684
SM C16 0	0.129291	0.000269725	3.56908	0.000644684
SM OH C16 1	0.141706	0.000272217	3.56508	0.00128642
Gly	-0.124366	0.000283794	3.547	0.00171488
Orn/Arg	-0.123474	0.000296827	3.5275	0.000267029
PC aa C34 1	0.120639	0.000304255	3.51676	0.000644684
Total PC-SM	0.121668	0.000322239	3.49182	0.000965118
MUFA-PC	0.121639	0.000338373	3.4706	0.000522614
C4	0.257052	0.000339196	3.46955	0.000522614
PC ae C44 6	0.151374	0.000366344	3.43611	0.000965118
SM OH C22 1	0.137634	0.000374499	3.42655	0.000644684
PC aa C42 6	0.141069	0.00037454	3.4265	0.00141144
PC ae C40 1	0.140967	0.000378374	3.42208	0.000335693
Ac Orn	0.176455	0.000380729	3.41938	0.000965118
PC ae C44 4	0.153354	0.000433425	3.36309	0.000419617
PC ae C34 2	0.123799	0.00045426	3.3427	0.00117111
Thr	-0.136581	0.000456349	3.3407	0.00169405
Total PC	0.118667	0.000467247	3.33045	0.00141144
PC ae C42 1	0.143913	0.000475844	3.32254	0.00117111
C14	0.228631	0.000497464	3.30324	0.0029466
PUFA-PC	0.117925	0.000499459	3.3015	0.00141144
PC aa C36 4	0.121408	0.00051276	3.29009	0.0030622
Total PC aa	0.115871	0.000571358	3.24309	0.00141144
SM C20 2	0.189336	0.000611129	3.21387	0.000522614
PC aa C36 0	0.122329	0.000620501	3.20726	0.000965118
PC ae C42 2	0.154683	0.000643826	3.19123	0.000965118
PC ae C36 2	0.120422	0.000658725	3.1813	0.00400704
PC aa C36 3	0.112696	0.000678313	3.16857	0.00141144
PC ae C38 3	0.137113	0.000752624	3.12342	0.00117111
Cit	-0.0988027	0.000766555	3.11546	0.00117111
PC aa C36 5	0.117332	0.000769585	3.11374	0.00117111
PC ae C36 0	0.101377	0.000818766	3.08684	0.00141144
Ile	-0.143019	0.0010555	2.97654	0.00117111
PC aa C40 3	0.124498	0.00107919	2.9669	0.00169373
PC ae C42 3	0.129364	0.00117269	2.93082	0.00141144
PC aa C36 1	0.120446	0.00127384	2.89489	0.00202179
Putrescine/Orn	0.346577	0.00130106	2.8857	0.0040056
Asn	-0.101604	0.00133238	2.87537	0.00169373
Putrescine	0.223469	0.00134809	2.87028	0.00239944
C3 DC C4 OH	-0.194763	0.00135297	2.86871	0.00229968
PC ae C40 3	0.126642	0.00139925	2.8541	0.00404894
Fisher ratio	0.068827	0.00151462	2.8197	0.00229968
PC aa C42 1	0.138613	0.00170971	2.76708	0.00239944
PC aa C32 1	0.112878	0.00183733	2.73581	0.00334167
CPT I ratio	0.182603	0.00184519	2.73396	0.00557189
Cit/Arg	-0.122298	0.00200522	2.69784	0.00334167
PC aa C42 4	0.157325	0.00201053	2.69669	0.00171488
PC ae C38 0	0.102436	0.00212999	2.67162	0.00334167
PC aa C34 2	0.0990994	0.00217264	2.66301	0.00334167
PC aa C34 3	0.111964	0.00228047	2.64198	0.00531619
Glu	0.468119	0.00270706	2.5675	0.00169373
C18	0.174662	0.00272847	2.56408	0.00532913
PC aa C32 2	0.12355	0.00279802	2.55315	0.00531619
PC aa C36 2	0.0957798	0.00303804	2.51741	0.00532913
PC aa C30 0	0.107485	0.00306327	2.51381	0.00457764
C18 2	0.180251	0.00365923	2.43661	0.00531619
PC aa C42 2	0.144776	0.00378275	2.42219	0.00714493
PC aa C34 4	0.106499	0.0040963	2.38761	0.00457764
Kynurenine	-0.0885547	0.00452403	2.34447	0.00945282
PC aa C36 6	0.127419	0.00509495	2.29286	0.00532913
PC aa C42 5	0.147151	0.00630491	2.20032	0.00391769
PC ae C32 2	0.133724	0.00658842	2.18122	0.00823212
C14 1	0.199767	0.00718628	2.1435	0.0115396
Ser	-0.127502	0.00744736	2.128	0.00945282
Orn	-0.100311	0.00778091	2.10897	0.00714493
C8	-0.177524	0.00989283	2.00468	0.00823212
C7 DC	-0.151549	0.0119792	1.92157	0.0245004
PC ae C30 0	0.111101	0.0134887	1.87003	0.0159721
SM OH C24 1	0.0937441	0.013531	1.86867	0.0185523
C16 1 OH	0.206588	0.0147697	1.83063	0.0122028
Total AA	0.0556114	0.0157924	1.80155	0.0289307
PC ae C38 2	0.0910452	0.0172861	1.7623	0.0235361
BCAA	-0.0802078	0.0190481	1.72015	0.00945282
C9	0.159297	0.0195482	1.70889	0.0363476
PC aa C32 3	0.100949	0.0221031	1.65555	0.0209897
PC aa C38 1	0.107855	0.0221146	1.65532	0.036068
PC aa C24 0	0.212856	0.0254341	1.59458	0.0235361
C18 1	0.106079	0.02691	1.57009	0.0328454
SM C26 1	0.159395	0.027101	1.56701	0.0229874
lysoPC a C16 0	0.0709538	0.0277838	1.55621	0.032341
C0	-0.0745653	0.0349801	1.45618	0.0602074
Tyr	-0.059049	0.0375293	1.42563	0.104156
Essential AA	-0.057162	0.0402774	1.39494	0.0602074
C16	0.0805427	0.0419323	1.37745	0.0545731
Phe	-0.0578774	0.051771	1.28591	0.0602074
lysoPC a C16 1	0.0781386	0.0616243	1.21025	0.066288
lysoPC a C17 0	0.0736536	0.0711514	1.14782	0.0955124
Creatinine	0.0474529	0.0834634	1.0785	0.0798759
lysoPC a C20 3	-0.0652704	0.0867325	1.06182	0.0955124
Total SM/Total SM PC	0.0169944	0.0877884	1.05656	0.0979022
Total SM/Total PC	0.0186809	0.0903895	1.04388	0.116925
PC ae C44 3	0.0678825	0.101468	0.993669	0.164986
lysoPC a C28 1	0.103623	0.111182	0.953964	0.241253
PUFA-PC/SFA-PC	-0.00986702	0.137291	0.862359	0.156403
Met	-0.0603587	0.148517	0.828223	0.241253
lysoPC a C18 2	-0.0551025	0.155942	0.807036	0.257927
total DMA	0.0438717	0.167479	0.776039	0.241253
lysoPC a C18 0	0.037269	0.227137	0.643712	0.275341
C12	0.0755932	0.233666	0.631405	0.255909
Gln	0.0367136	0.235551	0.627915	0.241253
PUFA-PC/MUFA-PC	-0.00422639	0.269504	0.569435	0.320174
lysoPC a C26 0	0.112529	0.276672	0.558035	0.352459
lysoPC a C20 4	-0.0295701	0.3645	0.438303	0.6319
MUFA-PC/SFA-PC	-0.00597226	0.379531	0.420753	0.546047
C5	0.0686623	0.421012	0.375706	0.210117
Arg	0.0232627	0.424895	0.371719	0.338008
Met SO	-0.0476812	0.436681	0.359836	0.195633
C14 2 OH	-0.0666782	0.458294	0.338856	0.669597
SDMA/Arg	-0.0680411	0.462473	0.334913	0.62815
Total lysoPC	0.0222954	0.485633	0.313692	0.373596
PC ae C30 1	0.199534	0.558773	0.252764	0.344257
lysoPC a C28 0	0.039131	0.620292	0.207404	0.489967
ADMA	-0.040613	0.622214	0.20606	0.708557
ADMA/Arg	-0.0428306	0.623566	0.205118	0.535654
PC ae C38 1	-0.129684	0.682583	0.165844	0.798252
Total DMA/Arg	0.0162769	0.692094	0.159835	0.534725
C14 2	0.0301531	0.701959	0.153688	0.809185
C10	-0.0230731	0.728879	0.137345	0.890568
Pro	-0.00740768	0.738738	0.131509	0.704907
Met-SO/Met	0.0156931	0.770119	0.113442	1
Val	-0.00888746	0.797274	0.0983922	0.859573
His	0.00764381	0.815979	0.0883208	0.441334
SDMA	-0.0222263	0.818077	0.0872056	0.768005
lysoPC a C26 1	0.0167897	0.860624	0.0651866	0.827623
lysoPC a C18 1	0.00259197	0.936475	0.0285036	0.622562
Total SM OH/Total SM non OH	0.00044815	0.941598	0.0261346	0.850618
Tyr/Phe	-0.000674588	0.973909	0.0114815	0.952984
Cit/Orn	0.00127288	0.977167	0.0100312	0.890568

## Sheet: Table S6
Supplementary Table S6. Estimates and p-values of the differences in metabolite fold-change between each group and all other participants. Calculations were performed using a t-test (parametric) and a Wilcoxon rank test (non-parametric).
*The lowest p-value of each group is colored in green.
Metabolite, ratio or sum	Estimate endurance	T test p value endurance vs others*	Wilcoxon rank test p value endurance vs others*	Estimate bodybuilding	T test p value bodybuilding vs others*	Wilcoxon rank test p value bodybuilding vs others*	Estimate control	T test p value control vs others*	Wilcoxon rank test p value control vs others*	Estimate sprint	T test p value sprint vs others*	Wilcoxon rank test p value sprint vs others*
AAA	0.0864037	0.140809	0.179124	-0.0158618	0.818325	0.809598	-0.0886729	0.187811	0.46904	-0.00667716	0.916872	0.686791
Ac-Orn	0.0770048	0.392188	0.521377	-0.125726	0.214894	0.262126	-0.0944084	0.356685	0.596491	0.102881	0.275511	0.391297
ADMA/Arg	-0.0329659	0.86409	0.72409	-0.17912	0.410063	0.481222	0.393209	0.0590603	0.096869	-0.146771	0.466955	0.675069
ADMA	-0.0082751	0.963731	0.966092	-0.232293	0.253545	0.152219	0.433637	0.024249	0.0366357	-0.16336	0.389815	0.686791
Ala	-0.00935751	0.930257	0.898275	-0.252411	0.0258426	0.0196078	0.0548783	0.651615	0.885449	0.17974	0.0970007	0.0870313
alpha AAA	0.045644	0.73011	0.578874	-0.00867793	0.954208	0.736326	0.067908	0.652186	0.596491	-0.101629	0.463997	0.443928
Arg	-0.0125007	0.845061	0.521377	-0.0238114	0.743805	0.9613	-0.0150653	0.836342	0.885449	0.0472522	0.481014	0.342621
Asn	-0.0684293	0.245851	0.322866	-0.0858992	0.199343	0.152219	0.0507523	0.455699	0.46904	0.106376	0.079518	0.0870313
Asp	0.0344589	0.756944	0.765369	-0.125935	0.314468	0.220846	-0.0346456	0.784985	0.809598	0.0992437	0.393917	0.297558
BCAA	0.127242	0.0546044	0.0874244	-0.0678834	0.389414	0.46904	-0.144717	0.0552832	0.0624355	0.0404448	0.582171	0.55934
C0	0.0167415	0.819567	0.701238	0.0715522	0.387538	0.530444	-0.0133984	0.872846	0.885449	-0.0685009	0.371194	0.391297
C10	0.245367	0.0811017	0.151777	-0.144167	0.385001	0.262126	-0.370883	0.016097	0.0624355	0.168062	0.270711	0.219298
C12	0.249014	0.0563814	0.0954863	-0.0633747	0.685939	0.880713	-0.323551	0.0267743	0.0402767	0.0541776	0.708963	0.781114
C14:1	0.379531	0.00377625	0.00140056	-0.0412297	0.80689	0.596491	-0.402469	0.00827015	0.0366357	-0.0425931	0.784994	0.55934
C14:2-OH	0.142438	0.46751	0.481937	-0.00743767	0.973668	0.880504	-0.417446	0.0497504	0.10882	0.205469	0.317339	0.378067
C14:2	0.411334	0.00906695	0.0124576	-0.157972	0.421893	0.46904	-0.317793	0.0952856	0.152219	-0.0505455	0.783178	0.686791
C14	0.107182	0.37097	0.312308	0.0015033	0.991325	0.725877	-0.399663	0.000636046	0.0043035	0.221848	0.0685683	0.0572667
C16:1-OH	-0.240429	0.149534	0.0714323	0.328159	0.0800064	0.108664	-0.0320507	0.870222	0.960017	0.0141001	0.938139	0.642552
C16	0.0917031	0.257776	0.36761	-0.0454064	0.628569	0.9613	-0.170538	0.0558799	0.0485036	0.0829116	0.334958	0.499828
C18:1	0.225074	0.0126362	0.016733	-0.0954074	0.392314	0.357069	-0.181714	0.0927554	0.100103	-0.0132645	0.898883	1
C18:2	0.171907	0.143296	0.244066	-0.0711402	0.605533	0.809598	-0.299277	0.0188935	0.0139319	0.125946	0.318004	0.256622
C18	0.258391	0.0121662	0.00663423	-0.0879672	0.491858	0.596491	-0.166175	0.185602	0.124355	-0.0700857	0.55492	0.499828
C2/C0	0.142514	0.422477	0.46705	-0.213381	0.288672	0.357069	-0.224508	0.263366	0.262126	0.216532	0.243165	0.256622
C2	0.15914	0.304256	0.281807	-0.140368	0.429764	0.664603	-0.241316	0.166344	0.124355	0.14983	0.361111	0.499828
C3-DC (C4-OH)	0.141298	0.210589	0.244066	0.113012	0.385655	0.262126	-0.0927095	0.478332	0.307018	-0.174849	0.138493	0.185931
C3	0.304291	0.0713938	0.151777	-0.114488	0.569013	0.596491	-0.245436	0.21365	0.220846	-0.0305618	0.870151	0.893189
C4	0.319339	0.00661145	0.00921421	-0.063741	0.66868	0.736326	-0.255313	0.0728519	0.0485036	-0.0823596	0.549263	0.686791
C5	-0.194881	0.28997	0.898275	0.390177	0.0534122	0.0485036	-0.129089	0.543295	0.357069	-0.00663671	0.973223	0.499828
C7-DC	-0.112075	0.351286	0.147501	-0.108354	0.431049	0.548155	0.0986664	0.474094	0.483543	0.133187	0.292273	0.150922
C8	0.221369	0.0951509	0.179124	-0.171033	0.269253	0.307018	-0.122381	0.433441	0.530444	0.00483023	0.973607	0.893189
C9	-0.198816	0.141219	0.114245	-0.036114	0.820379	0.802502	0.114344	0.469016	0.483735	0.154484	0.286209	0.211151
Cit/Arg	0.0408618	0.589757	0.521377	-0.0212276	0.806603	1	-0.0120417	0.889619	0.736326	-0.0170152	0.832182	0.75387
Cit/Orn	-0.0245837	0.802789	0.638803	-0.0559603	0.617061	0.596491	0.0679646	0.542929	0.46904	0.0171038	0.869327	0.75387
Cit	0.0300315	0.582819	0.701238	-0.0413909	0.505806	0.530444	-0.0290736	0.641375	0.664603	0.0269345	0.641156	0.55934
CPT-I ratio	0.187717	0.0806706	0.0320178	-0.160873	0.198444	0.167028	-0.129354	0.305502	0.338748	0.0395952	0.738366	1
Creatinine	0.00411767	0.943564	0.966092	-0.0818518	0.206144	0.124355	-0.0397308	0.546945	0.885449	0.0996254	0.0903126	0.0870313
Essential AA	0.0981886	0.0765082	0.127377	-0.0459639	0.484531	0.809598	-0.122793	0.0495993	0.0624355	0.0352391	0.563596	0.75387
Fisher ratio	0.0436013	0.283805	0.415524	-0.0519427	0.26198	0.220846	-0.054957	0.234197	0.220846	0.0430439	0.317242	0.156003
Gln	0.0376378	0.573613	0.701238	-0.0758507	0.314832	0.307018	-0.0858372	0.253234	0.46904	0.0966504	0.160494	0.219298
Glu	0.647235	0.0206263	0.0219667	0.303338	0.373709	0.736326	-0.476056	0.155008	0.357069	-0.57316	0.0584349	0.0700034
Glucogenic AA	0.0504825	0.414118	0.322866	-0.150192	0.0227205	0.0485036	0.00394848	0.955771	1	0.0690997	0.286195	0.499828
Gly	0.0810479	0.180941	0.106074	-0.0565217	0.421185	0.357069	0.0183297	0.795969	0.9613	-0.0575745	0.375151	0.391297
H1	0.436626	0.00114085	0.00471768	-0.0986838	0.577949	0.736326	-0.338212	0.0437532	0.0799794	-0.112045	0.493996	0.443928
His	0.0626505	0.383434	0.578874	-0.0662575	0.419596	0.357069	-0.125553	0.116028	0.357069	0.0945988	0.206781	0.256622
Ile	0.119265	0.134572	0.21001	-0.00957101	0.918881	0.9613	-0.194218	0.0261791	0.0624355	0.0417808	0.629929	0.686791
Kynurenine/Trp	-0.0360821	0.550877	0.322866	-0.150362	0.0186136	0.0799794	0.0917086	0.173892	0.124355	0.0904798	0.145705	0.219298
Kynurenine	0.0718335	0.231599	0.244066	-0.102704	0.128541	0.100103	-0.0293223	0.674309	0.885449	0.0331226	0.607658	0.686791
Leu	0.115945	0.0713954	0.127377	-0.0129223	0.866628	0.9613	-0.142719	0.0495512	0.0624355	0.00421102	0.95288	0.893189
Lys	0.0385559	0.642037	0.701238	-0.0708846	0.451111	0.530444	-0.143316	0.117046	0.152219	0.140638	0.0950397	0.129859
lysoPC a C16:0	0.0440626	0.505298	0.521377	-0.00727846	0.923617	0.9613	-0.122611	0.0919541	0.0624355	0.0622353	0.370131	0.391297
lysoPC a C16:1	0.00375592	0.965981	0.966092	0.00128779	0.989767	0.9613	-0.134519	0.168027	0.0799794	0.110013	0.226342	0.156003
lysoPC a C17:0	-0.0534998	0.532788	0.521377	-0.00391529	0.968252	1	-0.0432612	0.659163	0.809598	0.100051	0.262898	0.342621
lysoPC a C18:0	0.0201489	0.763143	0.898275	0.0297789	0.695799	0.596491	-0.117706	0.10904	0.184727	0.0529143	0.45013	0.621603
lysoPC a C18:1	-0.0371598	0.604532	0.831417	0.0122401	0.881508	0.809598	-0.071946	0.37543	0.262126	0.0925832	0.212661	0.297558
lysoPC a C18:2	-0.0357219	0.668264	0.578874	0.016121	0.865626	0.736326	-0.0659753	0.485583	0.410733	0.0825367	0.343028	0.297558
lysoPC a C20:3	-0.0869884	0.273721	0.281807	0.0316879	0.730821	0.736326	-0.0329413	0.720572	0.736326	0.0980044	0.2415	0.256622
lysoPC a C20:4	-0.0265533	0.709392	0.966092	0.0196551	0.809053	0.596491	-0.078158	0.330085	0.152219	0.0797332	0.281665	0.391297
lysoPC a C26:0	-0.0755975	0.736824	0.765369	-0.0922948	0.718894	0.885449	0.309634	0.217519	0.410733	-0.102054	0.667015	0.823013
lysoPC a C26:1	0.154643	0.46155	0.322866	-0.189775	0.427467	0.307018	0.205706	0.388899	0.809598	-0.185972	0.400392	0.75387
lysoPC a C28:0	-0.114903	0.507104	0.36761	0.084637	0.669469	0.530444	0.15149	0.442005	0.809598	-0.0743601	0.685491	0.964396
lysoPC a C28:1	-0.0701613	0.612243	0.831417	0.0901216	0.567568	0.809598	0.0440868	0.780564	1	-0.036856	0.801429	1
Met-SO/Met	-0.0426473	0.719158	0.860453	-0.00961112	0.943446	0.802162	0.272427	0.0312302	0.0506669	-0.177749	0.143357	0.0634943
Met-SO	0.0637163	0.634908	0.281807	-0.021796	0.887067	0.46904	0.0919197	0.547145	0.736326	-0.131104	0.349949	0.443928
Met	0.0800609	0.366864	0.281807	-0.04707	0.644741	0.596491	-0.129893	0.193228	0.184727	0.0624719	0.507159	0.55934
MUFA (PC)/SFA (PC)	-0.00315494	0.832109	0.46705	0.00986717	0.559127	0.46904	-0.0142186	0.397252	0.885449	0.00724528	0.643799	0.823013
MUFA (PC)	-0.0242526	0.694865	0.765369	0.0212522	0.763273	0.530444	-0.0362531	0.606453	0.46904	0.0398822	0.539781	0.686791
Non essential AA	0.0512681	0.261409	0.578874	-0.080784	0.113872	0.220846	-0.0487785	0.351528	0.596491	0.0539263	0.263174	0.297558
Orn/Arg	0.064741	0.288731	0.415524	0.0350583	0.61903	0.736326	-0.0809582	0.242917	0.262126	-0.0327972	0.615339	0.893189
Orn	0.055375	0.4581	0.521377	0.0117123	0.891399	0.9613	-0.0953512	0.257211	0.307018	0.00998695	0.899934	0.893189
PC aa C24:0	-0.0644953	0.742009	0.966092	-0.0392898	0.860546	0.596491	0.285641	0.190165	0.262126	-0.139292	0.498336	0.55934
PC aa C28:1	0.0089713	0.891763	0.966092	0.0136009	0.856391	0.46904	-0.0466887	0.532225	0.410733	0.0183644	0.791718	1
PC aa C30:0	0.00176804	0.98003	0.701238	-0.00611277	0.939491	0.46904	-0.020769	0.796291	0.357069	0.0210714	0.777213	0.823013
PC aa C32:0	-0.00952058	0.878812	0.898275	0.00824462	0.907819	0.736326	-0.050241	0.477155	0.46904	0.0466056	0.476276	0.621603
PC aa C32:1	0.0162897	0.814534	0.638803	0.0117454	0.882128	0.596491	-0.0673153	0.390312	0.262126	0.02948	0.687076	1
PC aa C32:2	-0.0321712	0.687711	0.578874	0.00174595	0.984773	0.596491	0.00941198	0.918039	0.809598	0.026284	0.755951	0.75387
PC aa C32:3	-0.0411159	0.648752	0.578874	0.100972	0.320856	0.307018	-0.100481	0.323287	0.357069	0.0453939	0.633685	0.621603
PC aa C34:1	-0.0192838	0.750745	0.831417	0.0243551	0.724842	0.46904	-0.0383659	0.578176	0.262126	0.0334969	0.600204	0.55934
PC aa C34:2	-0.0330216	0.594515	0.578874	0.0322328	0.648977	0.530444	-0.0344695	0.626264	0.596491	0.0387127	0.554	0.621603
PC aa C34:3	-0.0471593	0.502578	0.578874	0.0466465	0.56149	0.46904	-0.0557941	0.486399	0.307018	0.0603897	0.414513	0.391297
PC aa C34:4	-0.021612	0.766211	0.966092	0.0690578	0.400269	0.46904	-0.0769601	0.347276	0.220846	0.0308554	0.687244	0.75387
PC aa C36:0	-0.0518987	0.430404	0.281807	0.0230581	0.760519	0.46904	0.0250041	0.740943	0.46904	0.0166339	0.812374	0.823013
PC aa C36:1	-0.0568894	0.418107	0.322866	-0.00432479	0.957369	0.885449	-0.0374012	0.642805	0.664603	0.0991561	0.173441	0.185931
PC aa C36:2	-0.0236324	0.706406	0.578874	0.00818428	0.909087	0.596491	-0.0311749	0.662735	0.46904	0.0460395	0.48464	0.443928
PC aa C36:3	-0.0342244	0.577992	0.521377	0.0236711	0.73652	0.46904	-0.0306031	0.663196	0.46904	0.0440775	0.496298	0.499828
PC aa C36:4	-0.0157244	0.807523	0.578874	0.0138669	0.850593	0.46904	-0.042877	0.55845	0.410733	0.0423873	0.531793	0.499828
PC aa C36:5	-0.0176793	0.786218	0.701238	0.0262075	0.724161	0.596491	-0.0531019	0.471937	0.357069	0.0427521	0.532415	0.443928
PC aa C36:6	-0.00832863	0.926085	0.898275	0.0457605	0.65389	0.410733	-0.0572303	0.574306	0.307018	0.0191117	0.840097	1
PC aa C38:0	-0.0226196	0.712422	0.765369	0.0223452	0.749574	0.410733	-0.0507673	0.46541	0.307018	0.0495665	0.440995	0.621603
PC aa C38:1	0.034441	0.721354	0.898275	0.0256267	0.816158	0.664603	-0.0578329	0.598574	0.885449	-0.0107718	0.915991	0.964396
PC aa C38:3	-0.0343332	0.574859	0.521377	0.0172722	0.805267	0.46904	-0.0241646	0.729928	0.530444	0.0441648	0.493259	0.55934
PC aa C38:4	-0.0144553	0.819187	0.578874	0.00851009	0.906098	0.596491	-0.0503156	0.482343	0.307018	0.0519406	0.432578	0.297558
PC aa C38:5	-0.0246661	0.70274	0.701238	0.0105926	0.885924	0.530444	-0.035955	0.625138	0.220846	0.0492243	0.468054	0.342621
PC aa C38:6	-0.00749979	0.909626	0.701238	0.0295013	0.694722	0.410733	-0.0546588	0.464574	0.307018	0.0299205	0.667105	0.55934
PC aa C40:2	-0.0910595	0.233573	0.281807	0.00456067	0.959152	1	0.0836559	0.340867	0.596491	0.0258521	0.753483	0.55934
PC aa C40:3	-0.0651238	0.359252	0.521377	0.00919228	0.910759	0.885449	-0.0414227	0.612192	0.410733	0.100193	0.174977	0.185931
PC aa C40:4	0.00376023	0.947778	0.765369	0.00256424	0.968753	1	-0.0108638	0.868136	0.736326	0.00292397	0.961519	1
PC aa C40:5	-0.0517927	0.414692	0.415524	0.0432895	0.55176	0.262126	-0.0375658	0.606032	0.307018	0.0528058	0.43112	0.443928
PC aa C40:6	-0.0407713	0.49145	0.415524	0.0529395	0.43233	0.262126	-0.0431022	0.523951	0.410733	0.0369989	0.55496	0.55934
PC aa C42:0	-0.0211348	0.74905	0.765369	0.0111249	0.882736	0.885449	-0.060049	0.421544	0.530444	0.0654851	0.341898	0.443928
PC aa C42:1	-0.0899174	0.279296	0.0715023	0.0355125	0.712168	0.596491	0.0432122	0.653151	0.736326	0.0327154	0.713536	0.342621
PC aa C42:2	-0.0768668	0.427817	0.46705	0.0661266	0.551308	0.885449	-0.0652513	0.556646	0.530444	0.0849013	0.406284	0.219298
PC aa C42:4	-0.018859	0.847241	0.898275	0.101017	0.359629	0.410733	-0.0355445	0.749914	0.596491	-0.0351051	0.733774	0.686791
PC aa C42:5	-0.0437487	0.681738	0.638803	0.00309644	0.979742	0.9613	-0.0146353	0.90445	1	0.058639	0.601989	0.55934
PC aa C42:6	-0.0964479	0.171983	0.151777	-0.030463	0.712398	0.736326	0.101545	0.209181	0.184727	0.0465429	0.541503	0.55934
PC ae C30:0	0.0821762	0.361111	0.415524	0.0293836	0.777062	0.596491	-0.0509447	0.622627	0.664603	-0.0730868	0.443321	0.342621
PC ae C30:1	0.414177	0.580255	0.725605	0.00618995	0.994243	0.880713	0.254401	0.766516	0.652568	-0.684875	0.383058	0.926203
PC ae C32:1	-0.00951937	0.886004	0.966092	0.00422792	0.955477	0.885449	-0.0298765	0.692517	0.664603	0.0325918	0.640945	0.893189
PC ae C32:2	-0.0761245	0.432198	0.36761	0.0290546	0.79429	0.664603	0.0329975	0.767064	0.736326	0.0316369	0.759005	0.893189
PC ae C34:0	-0.0160713	0.817758	0.765369	0.0242266	0.760489	0.596491	-0.0399464	0.614354	0.530444	0.0313821	0.669311	0.686791
PC ae C34:1	-0.0233924	0.705291	0.521377	0.012519	0.859342	0.530444	-0.00973087	0.890463	0.9613	0.023676	0.716942	0.893189
PC ae C34:2	-0.00630284	0.922782	0.966092	0.00183748	0.98023	0.736326	-0.0652486	0.373144	0.410733	0.0613755	0.365351	0.621603
PC ae C34:3	-0.0165911	0.792164	0.521377	-0.0259264	0.717741	1	-0.0373706	0.601556	0.530444	0.0727419	0.265279	0.185931
PC ae C36:0	-0.0719209	0.193773	0.281807	0.0131903	0.838433	0.809598	-0.0194782	0.763168	0.664603	0.08553	0.140307	0.185931
PC ae C36:1	-0.0140189	0.823919	0.831417	0.0169169	0.813808	0.664603	-0.0106579	0.882104	0.809598	0.0102561	0.877491	0.964396
PC ae C36:2	-0.0396548	0.544713	0.455772	0.0231812	0.757115	0.423507	-0.0253812	0.734821	0.453056	0.0460725	0.50448	0.458705
PC ae C36:3	-0.036053	0.599715	0.638803	0.00537184	0.945546	0.664603	-0.0221381	0.778099	0.664603	0.0545444	0.449925	0.621603
PC ae C36:4	-0.0241751	0.715896	0.701238	0.0094162	0.901229	0.596491	-0.0429707	0.569335	0.410733	0.0556989	0.423413	0.499828
PC ae C36:5	-0.0474123	0.47716	0.46705	0.00499973	0.947976	0.664603	-0.0347692	0.648995	0.46904	0.0783475	0.260294	0.297558
PC ae C38:0	-0.0230545	0.719157	0.638803	0.0403769	0.579693	0.220846	-0.0345708	0.635785	0.357069	0.0207126	0.759698	0.823013
PC ae C38:1	0.56921	0.411973	0.36761	0.0868466	0.913448	1	0.544683	0.492425	0.885449	-1.17557	0.0978097	0.256622
PC ae C38:2	-0.00742583	0.924153	0.898275	0.0344247	0.698076	0.885449	-0.0225004	0.800101	0.885449	-0.00194625	0.981144	0.893189
PC ae C38:3	-0.0351687	0.642761	0.521377	0.0497351	0.564387	0.46904	-0.0772989	0.366893	0.410733	0.0628141	0.429703	0.443928
PC ae C38:4	-0.00498116	0.936184	0.966092	-0.00288089	0.967606	0.736326	-0.0415234	0.556252	0.307018	0.0436112	0.503788	0.499828
PC ae C38:5	-0.00272623	0.96552	0.966092	-0.0140067	0.845474	0.9613	-0.0406627	0.56986	0.46904	0.0498973	0.449635	0.499828
PC ae C38:6	-0.0504315	0.425327	0.36761	0.0189266	0.794743	0.46904	-0.0458544	0.526412	0.530444	0.079276	0.229472	0.391297
PC ae C40:1	0.0057165	0.937278	0.966092	0.0597114	0.467444	0.736326	-0.035542	0.666994	0.664603	-0.0270865	0.723441	1
PC ae C40:2	-0.0373066	0.571337	0.36761	0.0411149	0.584384	0.307018	0.00496114	0.94761	0.885449	0.00207649	0.976303	0.893189
PC ae C40:3	-0.0331834	0.659115	0.765369	-0.0109169	0.898987	0.885449	-0.0581484	0.496029	0.596491	0.0961747	0.216537	0.297558
PC ae C40:4	-0.0106036	0.870892	0.701238	0.0591425	0.422244	0.410733	-0.0517746	0.483345	0.664603	0.00550012	0.936366	0.964396
PC ae C40:5	-0.0489333	0.438464	0.521377	0.0195194	0.788004	0.596491	-0.0203117	0.779597	0.46904	0.0552048	0.407022	0.391297
PC ae C40:6	-0.000569199	0.99328	0.898275	0.0121661	0.874489	0.307018	-0.0436263	0.569356	0.736326	0.0276001	0.698166	0.686791
PC ae C42:1	-0.0132013	0.861987	0.966092	-0.0461356	0.592696	0.736326	0.00636541	0.941415	0.885449	0.0487988	0.54056	0.964396
PC ae C42:2	-0.0572841	0.494021	0.521377	0.049626	0.604399	0.736326	0.0124856	0.896686	0.9613	0.0105923	0.90529	0.686791
PC ae C42:3	-0.00263406	0.972161	0.765369	-0.00886807	0.917915	0.664603	-0.0293578	0.73255	1	0.0357002	0.653114	0.443928
PC ae C42:4	-0.0074862	0.908594	0.765369	-0.0567728	0.441059	1	-0.00474865	0.949077	0.736326	0.0610745	0.369148	0.499828
PC ae C42:5	-0.0454233	0.433611	0.281807	0.0137647	0.836544	0.596491	-0.00106745	0.987243	0.9613	0.0397312	0.517682	0.499828
PC ae C44:3	-0.087939	0.312088	0.429704	-0.0149617	0.88189	0.726223	0.0473065	0.637501	0.453056	0.070265	0.447233	0.643283
PC ae C44:4	-0.100573	0.198329	0.151777	0.0563499	0.53517	0.46904	-0.00318401	0.97221	1	0.066496	0.427567	0.443928
PC ae C44:5	0.0208057	0.76953	0.831417	-0.0250037	0.757425	0.885449	-0.0632237	0.431154	0.410733	0.0524401	0.48147	0.499828
PC ae C44:6	-0.0504233	0.513947	0.521377	-0.0129849	0.883515	0.885449	-0.0244227	0.782699	0.885449	0.0882496	0.273571	0.297558
Phe	0.0753367	0.216777	0.244066	-0.0455356	0.519639	0.410733	-0.0761235	0.276135	0.410733	0.0203326	0.757282	0.75387
Pro	-0.00353106	0.942699	0.93008	0.0310739	0.577283	0.453056	-0.0152192	0.785621	0.652568	-0.00965507	0.852232	0.926203
PUFA (PC)/MUFA (PC)	-0.00248279	0.765447	0.895288	-0.0014795	0.876215	0.841412	-0.000995756	0.916521	0.920309	0.00488818	0.576626	0.610455
PUFA (PC)/SFA (PC)	-0.00672521	0.63587	0.46705	0.00930563	0.564925	0.530444	-0.0137462	0.392355	0.809598	0.0113	0.448648	0.686791
PUFA (PC)	-0.0285499	0.647156	0.578874	0.0209189	0.769069	0.530444	-0.0359	0.613457	0.410733	0.0446536	0.495994	0.443928
Putrescine/Orn	-0.0607481	0.766337	0.751804	-0.438998	0.0459275	0.0502876	0.0629073	0.787287	0.877184	0.390054	0.0566791	0.0451697
Putrescine	0.00543804	0.967272	0.966092	-0.424466	0.00104487	0.00206398	0.109807	0.463826	0.46904	0.263648	0.045478	0.0557276
SDMA/Arg	-0.178291	0.375485	0.452781	-0.239901	0.29329	0.450057	0.332428	0.138841	0.208079	0.119358	0.576818	0.744171
SDMA	-0.202535	0.337007	0.46705	-0.310053	0.192151	0.46904	0.344302	0.144981	0.262126	0.196325	0.379036	0.686791
Ser	0.194145	0.0281895	0.0462185	-0.00102921	0.99242	0.736326	-0.233474	0.0194777	0.0273478	-0.0153301	0.878482	0.686791
Serotonin/Trp	-0.275175	0.136344	0.253796	-0.155113	0.472863	0.3677	0.0680388	0.754372	0.960087	0.381259	0.0446422	0.0463424
Serotonin	-0.109226	0.4423	0.244066	-0.112387	0.488815	0.410733	-0.10589	0.514636	0.885449	0.308804	0.0285322	0.0194358
SFA (PC)	-0.0215179	0.725736	0.725605	0.0150482	0.829833	0.483735	-0.0216545	0.756941	0.582154	0.0296397	0.646688	0.816882
SM-OH C14:1	-0.033603	0.573405	0.46705	0.0162703	0.811757	0.596491	-0.0204107	0.765004	0.596491	0.0409924	0.514565	0.443928
SM-OH C16:1	0.027027	0.701292	0.792371	0.00718088	0.928927	0.880713	-0.0806387	0.308998	0.229935	0.0328481	0.658516	0.547143
SM-OH C22:1	-0.0241312	0.732982	0.765369	0.0252974	0.75383	0.46904	-0.0546632	0.495624	0.46904	0.0520597	0.483163	0.75387
SM-OH C22:2	-0.0337897	0.611994	0.765369	-0.00405524	0.957585	1	-0.0228435	0.764185	0.809598	0.0607075	0.38438	0.55934
SM-OH C24:1	0.0365068	0.633952	1	-0.0666219	0.443487	0.880713	-0.0345598	0.692893	0.960105	0.0460482	0.568789	0.816882
SM C16:0	0.00452835	0.943913	0.966092	0.0110391	0.880403	0.736326	-0.0649137	0.370652	0.262126	0.0411323	0.542694	0.443928
SM C16:1	0.018562	0.763062	0.898275	-0.0247642	0.724144	0.885449	-0.0318778	0.649201	0.596491	0.0278669	0.667666	0.893189
SM C18:0	-0.00703898	0.914406	0.898275	-0.0047053	0.94976	0.809598	-0.0415808	0.575872	0.357069	0.0475172	0.488776	0.443928
SM C18:1	-0.0199736	0.767479	0.578874	0.0167219	0.828229	0.885449	-0.0420292	0.584076	0.596491	0.0439482	0.535859	0.342621
SM C20:2	0.00205582	0.984024	0.966092	0.116469	0.312279	0.262126	0.0448692	0.700858	0.809598	-0.140581	0.182746	0.219298
SM C24:0	-0.0115405	0.867222	0.765369	-0.0044958	0.954464	0.9613	-0.0379212	0.628859	0.596491	0.0492169	0.496555	0.443928
SM C24:1	-0.00666569	0.910124	0.765369	0.0458712	0.492667	0.307018	-0.0636543	0.337804	0.46904	0.0226701	0.71559	0.964396
SM C26:1	0.0465527	0.754097	1	-0.0441511	0.794526	0.9613	-0.157389	0.347247	0.307018	0.120875	0.437499	0.297558
Spermidine/Putrescine	-0.226186	0.0952345	0.0874244	0.239713	0.123203	0.100103	0.0939163	0.558024	0.736326	-0.0339315	0.819967	0.964396
Spermidine	-0.219709	0.241835	0.21001	-0.181688	0.400663	0.46904	0.199194	0.355771	0.307018	0.229814	0.246329	0.297558
t4-OH-Pro	-0.0592055	0.41658	0.281807	-0.019316	0.81784	0.809598	0.0276634	0.741294	0.596491	0.0588169	0.445079	0.391297
Taurine	0.0824844	0.331292	0.415524	-0.241508	0.00602742	0.0139319	-0.0131164	0.893713	0.885449	0.126339	0.151767	0.156003
Thr	0.0566669	0.425413	0.638803	-0.0564677	0.487048	0.664603	-0.016655	0.838649	0.664603	-0.000466547	0.995087	0.75387
Total PC+SM	-0.0245431	0.689975	0.638803	0.0199907	0.775936	0.46904	-0.0376655	0.590601	0.410733	0.0424978	0.511159	0.55934
Total AA	0.0696394	0.123754	0.281807	-0.0654885	0.209644	0.220846	-0.0751477	0.146764	0.357069	0.0429472	0.379955	0.391297
Total AC/C0	0.131225	0.353707	0.36761	-0.187862	0.240569	0.307018	-0.221142	0.163571	0.220846	0.204353	0.164413	0.256622
Total AC-DC/Total AC	-0.127883	0.26333	0.334451	0.148066	0.25572	0.249936	0.151674	0.243849	0.548331	-0.114422	0.345704	0.547143
Total AC-OH/Total AC	-0.0615743	0.660149	0.568449	0.208219	0.181634	0.146881	0.130112	0.411723	0.423507	-0.221387	0.12161	0.13835
Total DMA/Arg	-0.0401377	0.657706	0.757209	0.0203222	0.844386	1	0.0186774	0.856852	0.579647	0.0112967	0.906219	0.852071
total DMA	-0.0344538	0.613702	0.701238	-0.00346493	0.964622	0.664603	0.00164218	0.983229	0.809598	0.0399537	0.578899	0.55934
Total lysoPC/Total PC	0.0246924	0.417183	0.415524	-0.00675129	0.84717	1	-0.0532474	0.114783	0.184727	0.023913	0.4574	0.75387
Total lysoPC	-0.00116965	0.986735	1	0.00985213	0.902225	0.809598	-0.0922752	0.240154	0.184727	0.0719517	0.325531	0.342621
Total PC aa	-0.0279923	0.6526	0.578874	0.0213021	0.764226	0.530444	-0.0356421	0.614901	0.410733	0.0434828	0.506152	0.443928
Total PC ae	-0.0241755	0.698819	0.638803	0.00713651	0.920375	0.664603	-0.030545	0.667938	0.46904	0.0470029	0.473635	0.443928
Total PC	-0.0278073	0.65553	0.578874	0.0204105	0.774367	0.530444	-0.0351325	0.62084	0.410733	0.0436041	0.505974	0.443928
Total SM/Total SM-PC	0.0197563	0.343652	0.455772	-0.00510267	0.83229	0.960105	-0.0137875	0.565506	0.515508	-0.00582251	0.794021	0.963062
Total SM/Total PC	0.0204061	0.37865	0.415524	-0.0030843	0.908154	1	-0.0180244	0.497269	0.530444	-0.00464508	0.851087	0.823013
Total SM non-OH	-0.00139602	0.982037	0.898275	0.0140906	0.841925	0.664603	-0.054332	0.438002	0.410733	0.0360483	0.580041	0.621603
Total SM OH/Total SM non OH	-0.0199808	0.126743	0.199479	-0.00603149	0.695595	0.879713	0.0174912	0.248044	0.245958	0.0124417	0.378842	0.67425
Total SM-OH	-0.0206366	0.751173	0.831417	0.00833552	0.910678	0.596491	-0.0377645	0.609932	0.46904	0.0482199	0.480091	0.686791
Total SM	-0.00593511	0.923561	0.966092	0.0141727	0.840662	0.736326	-0.0548659	0.432376	0.357069	0.0414933	0.522607	0.55934
Trp	0.112303	0.162008	0.179124	0.0475562	0.612687	0.530444	-0.12168	0.185212	0.220846	-0.0616026	0.477089	0.391297
Tyr/Phe	-0.0302782	0.504716	0.322866	-0.0275747	0.595057	0.410733	0.0261804	0.613957	0.410733	0.0349336	0.465335	0.297558
Tyr	0.0450591	0.441506	0.36761	-0.0745121	0.259423	0.357069	-0.0484523	0.46837	0.664603	0.0551893	0.370318	0.75387
Val	0.132406	0.0692986	0.127377	-0.13028	0.121935	0.152219	-0.13421	0.110243	0.124355	0.0791676	0.320175	0.256622
(C2+C3)/C0	0.156136	0.360743	0.46705	-0.212863	0.271784	0.357069	-0.226673	0.240704	0.262126	0.202764	0.257653	0.256622

## Sheet: Table S7
Supplementary Table S7. Dietary plan that was followed by all participants the day before testing. *Control and athlete groups were allowed to choose between either option 1 or 2.
Plans*	Control group option 1	Control group option 2	Athlete group option 1	Athlete group option 2
Calories	2000-2500 kcal	2000-2500 kcal	3000-3300 kcal	3000-3300 kcal
Hydration	2-4 liters of water over the day	2-4 liters of water over the day	3-4 liters of water over the day	3-4 liters of water over the day
Breakfast	2 slices wholegrain rye bread, 2 slices swiss cheese, 10g butter 80g fresh ananas, 1 banana	2 slices wholegrain rye bread, 2 slices swiss cheese, 10g butter 80g fresh ananas, 1 banana	3-4 tablespoons oats, 1 small cup plain yoghurt, 1 apple, 1 banana	2 slices wholegrain rye bread, 2 slices swiss cheese, 10g butter 80g fresh ananas, 1 banana
Snack	1 apple, 1 tangerine	1 apple, 1 tangerine	1/2 of raw avocado, 2 middle-sized carrots, raw, 1 wheat bun, 10g butter, 2 slices swiss cheese	1 apple, 1 pear, 1 wheat bun, 10g butter, 3 slices ham
Lunch	1 serving fried turkey breast fillet with wild rice (125g) & vegetables (120g)	1 serving fish fillet with potatoes (120g) with parsely, vegetables (100g)	1 serving beef steak, mashed sweet potatoes (130g), vegetables (100g)	1 serving fish fillet potatoes (120g) with parsley, vegetables (100g)
Snack	50g mixed nuts, 2 tangerines	50g mixed nuts, 2 tangerines	1 orange, 1/2 of raw avocado, 1 slice of wholegrain bread with cream cheese	70g mixed nuts, 2 tangerines
Dinner	130g mashed sweed potatoes, 1 low fat pork steak	130g mashed sweed potatoes, 1 low fat pork steak	130g spinach-carrot vegetables, 120g fried potatoes (rapeseed oil), 70g peanuts	125g unpolished rice, 130g zucchini vegetables, 1 serving salmon
Late Snack	60g spinach-carot-vegetables, 70g fried potatoes (rapeseed oil)	70g unpolished rice with 5g butter, 60g zucchi-vegetables	60g spinach-carrot-vegetables, 70g fried potatoes (rapeseed oil)	70g unpolished rice with 5g butter, 60g zucchi-vegetables

## Sheet: Figure S2
Supplementary Figure S2. Comparison of PLS-DA scores when using 194 metabolite measures (left) (including metabolites, ratios and sums) and when using metabolites only (right).

## Sheet: Figure S3
Supplementary Figure S3. Respiratory exchange ratio curves during the course of the graded cycle ergometry test to exhaustion.
